# Supplementary material for: 3D Vessels-on-Chip using isogenic hiPSC-derived VSMCs reveal NOTCH3-driven alterations in brain small vessel disease
Source: Stem Cell Reports. 2026 Mar 26;21(4):102863. doi: 10.1016/j.stemcr.2026.102863 (PMC13083807; doi:10.1016/j.stemcr.2026.102863)
Supplement: Table S1. DEG genes of hiPSC-VSMCs and gene ontology enrichment [file mmc2.xlsx]

## Sheet: VSMC DEG
ensembl	logFC	logCPM	LR	PValue	padj	gene
ENSG00000000003	-0.266933	6.40097	5.252	0.0219215	0.497921	TSPAN6
ENSG00000000419	0.065357	5.38991	0.301259	0.583094	0.998784	DPM1
ENSG00000000457	-0.0505319	3.13306	0.0649738	0.798801	0.998784	SCYL3
ENSG00000000460	0.104039	2.25787	0.202741	0.652517	0.998784	FIRRM
ENSG00000001036	0.109446	5.45484	0.823578	0.364136	0.998784	FUCA2
ENSG00000001084	0.0524453	4.54617	0.141424	0.706869	0.998784	GCLC
ENSG00000001167	-0.0973458	5.50524	0.55949	0.454466	0.998784	NFYA
ENSG00000001460	0.0666901	3.14672	0.105411	0.74543	0.998784	STPG1
ENSG00000001461	-0.0793603	5.34414	0.399115	0.527547	0.998784	NIPAL3
ENSG00000001497	0.0611882	5.32232	0.198197	0.65618	0.998784	LAS1L
ENSG00000001561	0.543404	4.65693	7.57098	0.00593155	0.290366	ENPP4
ENSG00000001617	-0.0362048	6.15401	0.0766902	0.781834	0.998784	SEMA3F
ENSG00000001629	0.0570533	6.04408	0.243615	0.621607	0.998784	ANKIB1
ENSG00000001630	-0.538633	1.67203	2.09339	0.147937	0.901195	CYP51A1
ENSG00000001631	-0.119929	2.71117	0.24685	0.619302	0.998784	KRIT1
ENSG00000002016	-0.193381	3.67956	1.31685	0.251158	0.972127	RAD52
ENSG00000002330	-0.190016	1.95819	0.600118	0.438533	0.998784	BAD
ENSG00000002549	0.214608	7.64005	0.85976	0.353806	0.998584	LAP3
ENSG00000002586	-0.0208135	9.86825	0.028392	0.866191	0.998784	CD99
ENSG00000002587	-1.69501	2.21217	2.90453	0.0883311	0.78451	HS3ST1
ENSG00000002834	0.113259	8.6115	0.66134	0.416087	0.998784	LASP1
ENSG00000002919	0.0212012	4.5984	0.0198951	0.88783	0.998784	SNX11
ENSG00000003056	-0.0544209	6.68798	0.270864	0.602753	0.998784	M6PR
ENSG00000003096	-0.266173	1.23816	0.665279	0.414702	0.998784	KLHL13
ENSG00000003147	-0.0423379	5.43508	0.0956429	0.757122	0.998784	ICA1
ENSG00000003249	1.32588	4.95399	25.7338	3.91897e-07	0.000332503	DBNDD1
ENSG00000003393	-0.00269882	5.80434	0.000464278	0.982809	0.999079	ALS2
ENSG00000003400	0.592202	6.08015	16.7811	4.19492e-05	0.0156256	CASP10
ENSG00000003402	-0.197938	7.61312	2.37733	0.123108	0.861073	CFLAR
ENSG00000003436	-0.212545	9.15962	0.532244	0.465665	0.998784	TFPI
ENSG00000003509	-0.243232	3.71396	1.99775	0.157533	0.90628	NDUFAF7
ENSG00000003756	-0.024801	6.74781	0.0420722	0.837482	0.998784	RBM5
ENSG00000003987	0.242476	0.0903589	0.285324	0.593233	0.998784	MTMR7
ENSG00000003989	0.0319172	1.24973	0.0100914	0.919982	0.998784	SLC7A2
ENSG00000004059	0.00699186	6.76988	0.00293874	0.956768	0.999079	ARF5
ENSG00000004139	0.466266	2.81382	2.88546	0.0893826	0.786915	SARM1
ENSG00000004142	-0.0372252	6.24648	0.105382	0.745464	0.998784	POLDIP2
ENSG00000004399	-0.267299	11.0519	5.45912	0.0194665	0.479559	PLXND1
ENSG00000004455	0.0734186	6.69617	0.505626	0.477039	0.998784	AK2
ENSG00000004468	0.330124	1.71214	0.547133	0.459491	0.998784	CD38
ENSG00000004478	-0.12259	5.70637	1.07186	0.300525	0.98971	FKBP4
ENSG00000004487	-0.0915945	6.81176	0.721316	0.395713	0.998784	KDM1A
ENSG00000004534	0.00553517	6.65586	0.0021608	0.962924	0.999079	RBM6
ENSG00000004660	-0.398439	3.49227	3.70836	0.0541407	0.678283	CAMKK1
ENSG00000004700	0.184172	5.64109	2.35782	0.124656	0.866129	RECQL
ENSG00000004766	0.0245723	5.12694	0.0394697	0.842521	0.998784	VPS50
ENSG00000004777	0.00728323	3.38015	0.00174985	0.966633	0.999079	ARHGAP33
ENSG00000004779	0.0169681	5.91077	0.0243937	0.875887	0.998784	NDUFAB1
ENSG00000004799	0.269523	4.49416	1.88548	0.169713	0.916129	PDK4
ENSG00000004864	-0.0291409	6.37561	0.068804	0.793086	0.998784	SLC25A13
ENSG00000004866	0.403693	4.54355	5.19948	0.0225937	0.498172	ST7
ENSG00000004897	0.0901901	6.71871	0.554382	0.456533	0.998784	CDC27
ENSG00000004961	0.015589	4.3933	0.00911386	0.923944	0.998784	HCCS
ENSG00000004975	-0.274167	5.15461	4.64869	0.0310772	0.548994	DVL2
ENSG00000005007	-0.109714	7.325	0.855753	0.35493	0.998584	UPF1
ENSG00000005020	-0.244682	6.22747	5.49668	0.0190526	0.475444	SKAP2
ENSG00000005022	0.037322	7.11131	0.100642	0.751061	0.998784	SLC25A5
ENSG00000005059	-0.119623	5.5672	0.261452	0.609124	0.998784	MCUB
ENSG00000005075	-0.187849	4.73449	1.02528	0.311271	0.992847	POLR2J
ENSG00000005100	0.0033334	5.21947	0.000573877	0.980888	0.999079	DHX33
ENSG00000005108	0.103923	8.22538	0.674257	0.411571	0.998784	THSD7A
ENSG00000005156	-0.014103	4.58797	0.00919865	0.923592	0.998784	LIG3
ENSG00000005175	0.0732733	4.89959	0.236817	0.626515	0.998784	RPAP3
ENSG00000005187	0.381158	9.91514	8.08491	0.00446353	0.254539	ACSM3
ENSG00000005189	0.202575	3.04096	0.730988	0.392563	0.998784	REXO5
ENSG00000005194	-0.00518641	5.95723	0.00215318	0.96299	0.999079	CIAPIN1
ENSG00000005206	-0.0613738	5.49033	0.190942	0.662134	0.998784	SPPL2B
ENSG00000005238	-0.132667	5.36274	1.17365	0.278653	0.980971	ATOSB
ENSG00000005243	0.0201143	0.117319	0.00228794	0.96185	0.999079	COPZ2
ENSG00000005249	0.300754	6.63817	2.05087	0.152119	0.902151	PRKAR2B
ENSG00000005302	0.0838373	6.17596	0.651966	0.419411	0.998784	MSL3
ENSG00000005339	-0.0714549	6.69246	0.506605	0.476612	0.998784	CREBBP
ENSG00000005436	-0.0279992	3.79652	0.0217787	0.882677	0.998784	GCFC2
ENSG00000005448	0.137235	4.48609	0.616456	0.432367	0.998784	WDR54
ENSG00000005469	-0.381676	8.03155	1.58614	0.207879	0.949211	CROT
ENSG00000005471	-0.321908	-0.460328	0.468927	0.493481	0.998784	ABCB4
ENSG00000005483	0.046322	6.28049	0.209951	0.646806	0.998784	KMT2E
ENSG00000005486	-0.157412	5.12062	1.04722	0.306148	0.990411	RHBDD2
ENSG00000005513	0.099777	2.3789	0.0274039	0.868518	0.998784	SOX8
ENSG00000005700	0.124991	6.29793	1.10629	0.292889	0.987201	IBTK
ENSG00000005801	0.0153153	4.47516	0.00779323	0.929655	0.998784	ZNF195
ENSG00000005810	0.231773	7.22018	3.86944	0.049173	0.651319	MYCBP2
ENSG00000005812	-0.0145283	5.20082	0.0143653	0.904598	0.998784	FBXL3
ENSG00000005882	-0.245496	4.46289	2.86299	0.0906389	0.791445	PDK2
ENSG00000005884	-0.27149	6.99722	3.58664	0.0582459	0.696207	ITGA3
ENSG00000005889	0.121574	4.5678	0.788641	0.374511	0.998784	ZFX
ENSG00000005893	0.0692388	7.96867	0.329803	0.565775	0.998784	LAMP2
ENSG00000005961	0.185465	1.15286	0.428892	0.512533	0.998784	ITGA2B
ENSG00000006007	0.0822964	6.64861	0.65389	0.418725	0.998784	GDE1
ENSG00000006015	-0.249601	5.14685	2.97075	0.0847823	0.776722	REX1BD
ENSG00000006025	-0.0677983	4.66127	0.212327	0.64495	0.998784	OSBPL7
ENSG00000006042	-0.120631	5.89144	1.28677	0.256644	0.97278	TMEM98
ENSG00000006047	-0.418381	0.698857	1.45393	0.227898	0.963677	YBX2
ENSG00000006062	-0.31598	2.19749	1.61267	0.204116	0.946059	MAP3K14
ENSG00000006118	-0.196581	8.67076	2.32494	0.127315	0.87006	TMEM132A
ENSG00000006125	0.0846066	8.61848	0.593503	0.441068	0.998784	AP2B1
ENSG00000006128	1.41704	1.39114	8.84601	0.00293731	0.206833	TAC1
ENSG00000006194	-0.0362239	5.15062	0.0769326	0.781498	0.998784	ZNF263
ENSG00000006282	-0.152408	6.19332	1.71893	0.189831	0.922678	SPATA20
ENSG00000006327	-0.0524894	3.90522	0.0520483	0.819537	0.998784	TNFRSF12A
ENSG00000006432	0.185307	3.03985	0.852929	0.355725	0.998584	MAP3K9
ENSG00000006451	-0.00728365	8.4604	0.00376429	0.951077	0.998784	RALA
ENSG00000006453	0.212696	0.033007	0.220443	0.638702	0.998784	BAIAP2L1
ENSG00000006459	-0.0767004	4.22798	0.218342	0.640306	0.998784	KDM7A
ENSG00000006468	0.34264	3.99641	3.68456	0.0549183	0.681893	ETV1
ENSG00000006530	0.0868264	5.60343	0.5204	0.470671	0.998784	AGK
ENSG00000006576	-0.0176669	3.97495	0.01203	0.912662	0.998784	PHTF2
ENSG00000006607	0.138155	4.75485	0.877742	0.348821	0.997113	FARP2
ENSG00000006625	0.0405886	3.01727	0.0380458	0.845351	0.998784	GGCT
ENSG00000006634	0.283587	3.38081	1.10958	0.292174	0.986838	DBF4
ENSG00000006638	0.00889003	3.08023	0.0013749	0.970422	0.999079	TBXA2R
ENSG00000006652	0.155258	2.81787	0.515647	0.472704	0.998784	IFRD1
ENSG00000006695	-0.0850901	3.56323	0.223982	0.636023	0.998784	COX10
ENSG00000006704	0.0840517	4.77093	0.334571	0.56298	0.998784	GTF2IRD1
ENSG00000006712	0.0854614	5.6841	0.603239	0.437345	0.998784	PAF1
ENSG00000006715	0.00389936	6.90267	0.00140268	0.970124	0.999079	VPS41
ENSG00000006740	0.288609	3.49857	1.29565	0.25501	0.97278	ARHGAP44
ENSG00000006744	0.0404914	6.49644	0.14093	0.707358	0.998784	ELAC2
ENSG00000006756	0.0909207	5.4778	0.540532	0.462212	0.998784	ARSD
ENSG00000006757	0.226986	2.71279	1.16933	0.279538	0.982042	PNPLA4
ENSG00000006831	0.15542	7.54046	1.7325	0.188092	0.922641	ADIPOR2
ENSG00000007047	-0.231873	6.6632	3.42328	0.0642833	0.715326	MARK4
ENSG00000007062	-1.47814	2.40182	5.22894	0.0222141	0.497921	PROM1
ENSG00000007080	-0.098399	5.89553	0.782055	0.376513	0.998784	CCDC124
ENSG00000007129	-0.413531	2.9836	2.54155	0.110886	0.828903	CEACAM21
ENSG00000007168	0.00648414	7.36343	0.00391667	0.950098	0.998784	PAFAH1B1
ENSG00000007202	0.0288521	7.34031	0.0730635	0.786927	0.998784	BLTP2
ENSG00000007237	-0.920155	-0.302686	5.11619	0.0237036	0.498362	GAS7
ENSG00000007255	-0.519431	4.34418	5.15029	0.0232425	0.498362	TRAPPC6A
ENSG00000007341	0.0188357	3.11761	0.0104324	0.918646	0.998784	ST7L
ENSG00000007376	-0.216475	4.69541	2.17162	0.140578	0.890481	RPUSD1
ENSG00000007384	-0.0210604	6.06615	0.0240874	0.876663	0.998784	RHBDF1
ENSG00000007392	0.0134002	6.26607	0.0126194	0.910557	0.998784	LUC7L
ENSG00000007402	-0.135632	-0.0512563	0.1235	0.725269	0.998784	CACNA2D2
ENSG00000007516	0.179299	4.0732	0.496127	0.481207	0.998784	BAIAP3
ENSG00000007520	-0.151861	5.35041	1.23121	0.267171	0.975061	TSR3
ENSG00000007541	-0.164652	5.87785	1.21006	0.271319	0.976012	PIGQ
ENSG00000007545	-0.104032	4.35837	0.458107	0.49851	0.998784	CRAMP1
ENSG00000007866	-0.337752	2.07485	0.92379	0.336482	0.997113	TEAD3
ENSG00000007923	0.0115448	5.59641	0.0100876	0.919997	0.998784	DNAJC11
ENSG00000007944	-0.121624	4.85323	0.650032	0.420101	0.998784	MYLIP
ENSG00000007968	-0.0421029	0.471543	0.00695672	0.933528	0.998784	E2F2
ENSG00000008018	-0.00852991	6.96141	0.00680714	0.934245	0.998784	PSMB1
ENSG00000008083	-0.0591926	5.58001	0.214617	0.643173	0.998784	JARID2
ENSG00000008086	0.154308	3.67642	0.846326	0.357594	0.998584	CDKL5
ENSG00000008128	-0.189243	-0.215097	0.228618	0.63255	0.998784	CDK11A
ENSG00000008130	-0.0658465	6.51895	0.360614	0.548165	0.998784	NADK
ENSG00000008256	-0.174526	5.24002	1.97024	0.160423	0.90628	CYTH3
ENSG00000008277	0.258479	3.53529	1.29682	0.254794	0.97278	ADAM22
ENSG00000008282	0.119084	6.27072	1.4372	0.230593	0.966838	SYPL1
ENSG00000008283	0.21027	6.36263	1.35335	0.244693	0.972127	CYB561
ENSG00000008294	0.1869	7.71298	2.29977	0.129393	0.873396	SPAG9
ENSG00000008300	0.575077	4.53569	5.18361	0.0228009	0.498172	CELSR3
ENSG00000008311	0.0628699	5.88514	0.294872	0.587115	0.998784	AASS
ENSG00000008324	0.000308442	3.65924	2.44194e-06	0.998753	0.999619	SS18L2
ENSG00000008382	0.0101637	2.65752	0.00238598	0.961042	0.999079	MPND
ENSG00000008394	0.711151	3.35323	3.28732	0.0698169	0.732814	MGST1
ENSG00000008405	0.276366	5.18586	4.53692	0.0331713	0.566245	CRY1
ENSG00000008441	-0.0584585	1.45329	0.0347085	0.852208	0.998784	NFIX
ENSG00000008513	-0.134935	5.53127	0.888851	0.345789	0.997113	ST3GAL1
ENSG00000008516	0.0161951	0.767993	0.00178366	0.966313	0.999079	MMP25
ENSG00000008517	0.689316	4.72444	14.3264	0.000153695	0.0397834	IL32
ENSG00000008710	-0.203762	5.88783	2.83591	0.0921784	0.793136	PKD1
ENSG00000008735	0.388623	0.697096	0.983503	0.321335	0.995473	MAPK8IP2
ENSG00000008838	-0.0879473	6.40716	0.565263	0.452148	0.998784	MED24
ENSG00000008853	-0.093578	4.4145	0.371321	0.542285	0.998784	RHOBTB2
ENSG00000008869	0.0431574	5.7342	0.134394	0.713919	0.998784	HEATR5B
ENSG00000008952	0.134118	7.56237	1.58074	0.208654	0.950585	SEC62
ENSG00000008988	0.0388643	8.86787	0.112837	0.736937	0.998784	RPS20
ENSG00000009307	0.0517236	9.29019	0.207659	0.648608	0.998784	CSDE1
ENSG00000009335	0.0084469	6.93705	0.00611386	0.937676	0.998784	UBE3C
ENSG00000009413	0.0401668	5.87548	0.124704	0.723988	0.998784	REV3L
ENSG00000009724	0.058935	0.951641	0.034329	0.853009	0.998784	MASP2
ENSG00000009780	0.0681921	2.79043	0.114968	0.734558	0.998784	FAM76A
ENSG00000009830	0.00353951	4.9568	0.000689404	0.979053	0.999079	POMT2
ENSG00000009844	0.00720798	5.64613	0.00331392	0.954094	0.998784	VTA1
ENSG00000009954	0.056792	7.07526	0.313069	0.575803	0.998784	BAZ1B
ENSG00000010017	-0.104479	5.31558	0.796107	0.37226	0.998784	RANBP9
ENSG00000010072	0.0268135	4.44092	0.0340857	0.853525	0.998784	SPRTN
ENSG00000010165	-0.0584254	4.98466	0.152871	0.695807	0.998784	METTL13
ENSG00000010219	0.00934838	4.22956	0.00347812	0.952972	0.998784	DYRK4
ENSG00000010244	0.0106766	6.83316	0.00882631	0.92515	0.998784	ZNF207
ENSG00000010256	0.0638919	7.06052	0.300888	0.583326	0.998784	UQCRC1
ENSG00000010270	0.0254236	6.67729	0.0666236	0.796318	0.998784	STARD3NL
ENSG00000010278	-0.270575	8.50568	3.71241	0.0540095	0.678283	CD9
ENSG00000010292	0.266219	5.58927	2.41777	0.119966	0.852941	NCAPD2
ENSG00000010295	-0.138487	6.11944	1.29669	0.254819	0.97278	IFFO1
ENSG00000010310	0.460158	0.788564	0.862569	0.353021	0.998584	GIPR
ENSG00000010318	-0.0986244	2.70841	0.21413	0.643549	0.998784	PHF7
ENSG00000010319	0.0714005	9.71691	0.332405	0.564246	0.998784	SEMA3G
ENSG00000010322	-0.118963	8.50903	1.00704	0.315612	0.994813	NISCH
ENSG00000010327	-0.614357	9.57454	5.09914	0.0239378	0.500106	STAB1
ENSG00000010361	-0.182483	3.24206	1.01445	0.31384	0.993692	FUZ
ENSG00000010404	-0.12273	4.21096	0.572573	0.449238	0.998784	IDS
ENSG00000010539	0.0452678	3.58766	0.055177	0.814288	0.998784	ZNF200
ENSG00000010626	0.113925	1.4567	0.1663	0.683421	0.998784	LRRC23
ENSG00000010704	0.0298504	2.51887	0.011384	0.91503	0.998784	HFE
ENSG00000010803	0.0631701	4.89526	0.231869	0.630142	0.998784	SCMH1
ENSG00000010810	0.178834	8.01942	2.03455	0.15376	0.904551	FYN
ENSG00000010818	0.0346636	5.16477	0.0407779	0.839967	0.998784	HIVEP2
ENSG00000011007	0.105555	6.08991	0.798741	0.37147	0.998784	ELOA
ENSG00000011009	-0.0218763	6.98061	0.0317827	0.858505	0.998784	LYPLA2
ENSG00000011021	-0.0238881	5.44991	0.0359698	0.849578	0.998784	CLCN6
ENSG00000011028	-1.89197	4.66486	12.8095	0.000344862	0.0658342	MRC2
ENSG00000011105	-0.0839513	7.95448	0.471581	0.492261	0.998784	TSPAN9
ENSG00000011114	0.0127401	6.10005	0.0156849	0.900334	0.998784	BTBD7
ENSG00000011132	-0.12572	3.77143	0.428505	0.512723	0.998784	APBA3
ENSG00000011143	-0.0475575	3.64188	0.0719981	0.788449	0.998784	MKS1
ENSG00000011198	-0.164065	3.66865	0.782013	0.376526	0.998784	ABHD5
ENSG00000011243	-0.177347	5.72224	1.76526	0.18397	0.920893	AKAP8L
ENSG00000011258	0.0921397	5.67227	0.499028	0.479928	0.998784	MBTD1
ENSG00000011260	-0.0255564	4.91598	0.0301565	0.862135	0.998784	UTP18
ENSG00000011275	0.0017512	6.43499	0.00029303	0.986342	0.999079	RNF216
ENSG00000011295	0.0122964	5.34424	0.0112334	0.915592	0.998784	TTC19
ENSG00000011304	-0.0432283	8.8082	0.141851	0.706447	0.998784	PTBP1
ENSG00000011332	0.887229	1.19143	2.7148	0.0994212	0.809159	DPF1
ENSG00000011347	0.00460837	0.979585	0.000199761	0.988723	0.999079	SYT7
ENSG00000011376	0.00877046	4.85946	0.00369332	0.95154	0.998784	LARS2
ENSG00000011405	-0.0191579	6.8856	0.02651	0.870661	0.998784	PIK3C2A
ENSG00000011422	-0.295239	4.26648	2.76463	0.0963691	0.802912	PLAUR
ENSG00000011426	0.678209	4.45443	3.33396	0.0678634	0.729352	ANLN
ENSG00000011451	-0.109449	7.01629	1.03748	0.308409	0.991284	WIZ
ENSG00000011454	0.0277155	7.22089	0.0510659	0.821219	0.998784	RABGAP1
ENSG00000011478	-0.089616	3.59589	0.223836	0.636133	0.998784	QPCTL
ENSG00000011485	-0.0934632	6.37029	0.895739	0.343927	0.997113	PPP5C
ENSG00000011523	0.0121321	6.86706	0.00763124	0.930388	0.998784	CEP68
ENSG00000011566	0.293599	6.3001	3.37766	0.0660859	0.721362	MAP4K3
ENSG00000011638	-0.178064	3.65683	1.01661	0.313324	0.993692	LDAF1
ENSG00000011677	1.14804	-0.204467	2.97844	0.0843806	0.776722	GABRA3
ENSG00000012048	0.293216	2.89388	0.714636	0.397909	0.998784	BRCA1
ENSG00000012061	-0.169504	5.20883	1.55404	0.21254	0.954399	ERCC1
ENSG00000012171	-0.191091	-0.267611	0.229731	0.631723	0.998784	SEMA3B
ENSG00000012174	0.0234017	5.16686	0.0359027	0.849717	0.998784	MBTPS2
ENSG00000012211	0.075324	3.32686	0.142154	0.706149	0.998784	PRICKLE3
ENSG00000012232	0.00383974	7.55217	0.00110962	0.973427	0.999079	EXTL3
ENSG00000012660	-0.14268	7.48859	1.10197	0.293834	0.987809	ELOVL5
ENSG00000012817	-0.0855656	5.72939	0.427004	0.513463	0.998784	KDM5D
ENSG00000012822	-0.0818536	6.93136	0.456696	0.499172	0.998784	CALCOCO1
ENSG00000012963	-0.00760349	4.91614	0.00347519	0.952991	0.998784	UBR7
ENSG00000012983	0.0146539	6.48857	0.016581	0.897542	0.998784	MAP4K5
ENSG00000013016	-0.484082	5.62041	10.1039	0.00147957	0.15064	EHD3
ENSG00000013275	-0.00515557	6.08772	0.00229898	0.961758	0.999079	PSMC4
ENSG00000013288	-0.0745186	7.07222	0.30957	0.577944	0.998784	MAN2B2
ENSG00000013297	-0.277512	0.185059	0.41897	0.517451	0.998784	CLDN11
ENSG00000013306	-0.113382	6.80564	0.810676	0.367921	0.998784	SLC25A39
ENSG00000013364	-0.193869	4.84775	1.04594	0.306444	0.990411	MVP
ENSG00000013374	-0.042231	5.63494	0.129106	0.71936	0.998784	NUB1
ENSG00000013375	0.0210736	5.87134	0.028287	0.866436	0.998784	PGM3
ENSG00000013392	-0.0979605	3.87732	0.303215	0.581874	0.998784	RWDD2A
ENSG00000013441	0.0016212	6.47704	0.00020959	0.988449	0.999079	CLK1
ENSG00000013503	-0.0279479	3.63828	0.0241707	0.876451	0.998784	POLR3B
ENSG00000013523	-0.0877266	4.82823	0.402978	0.525556	0.998784	ANGEL1
ENSG00000013561	-0.11489	5.12006	0.79335	0.373089	0.998784	RNF14
ENSG00000013563	-0.429128	3.58618	5.70624	0.0169047	0.442069	DNASE1L1
ENSG00000013573	0.178563	4.11051	1.39214	0.238044	0.969586	DDX11
ENSG00000013583	-0.031428	5.2427	0.0476641	0.827179	0.998784	HEBP1
ENSG00000013619	-0.256098	4.02552	2.7485	0.0973456	0.805505	MAMLD1
ENSG00000013725	-0.198969	1.73423	0.202348	0.652832	0.998784	CD6
ENSG00000013810	0.0352139	5.76705	0.0568502	0.811545	0.998784	TACC3
ENSG00000014123	0.0816324	5.97735	0.498573	0.480128	0.998784	UFL1
ENSG00000014138	-0.0598247	0.902026	0.03331	0.855182	0.998784	POLA2
ENSG00000014164	-0.0876628	4.65963	0.377397	0.538999	0.998784	ZC3H3
ENSG00000014216	-0.0665387	7.54475	0.268747	0.604174	0.998784	CAPN1
ENSG00000014641	0.0439143	5.92762	0.165972	0.683717	0.998784	MDH1
ENSG00000014824	0.156356	6.62632	2.12141	0.145253	0.896282	SLC30A9
ENSG00000014914	-0.285395	1.5038	0.785958	0.375325	0.998784	MTMR11
ENSG00000014919	-0.0100434	4.14797	0.00421325	0.948246	0.998784	COX15
ENSG00000015133	0.347444	7.33884	5.48073	0.0192272	0.477516	CCDC88C
ENSG00000015153	-0.109705	4.21054	0.549279	0.458612	0.998784	YAF2
ENSG00000015171	0.0469567	6.54332	0.222144	0.637411	0.998784	ZMYND11
ENSG00000015413	0.0799094	5.11708	0.0306304	0.861067	0.998784	DPEP1
ENSG00000015475	0.00110906	5.00553	6.82074e-05	0.993411	0.999431	BID
ENSG00000015479	0.0244828	1.64395	0.00740741	0.931414	0.998784	MATR3
ENSG00000015532	-0.0767127	5.40223	0.376178	0.539656	0.998784	XYLT2
ENSG00000015676	-0.0214047	6.85605	0.0397833	0.841905	0.998784	NUDCD3
ENSG00000016864	0.000721687	6.18941	4.2654e-05	0.994789	0.999447	GLT8D1
ENSG00000017260	0.128679	7.0979	1.27887	0.258109	0.97299	ATP2C1
ENSG00000017483	0.786751	-0.34193	3.37308	0.0662697	0.721362	SLC38A5
ENSG00000017797	0.0727109	6.79654	0.405515	0.524255	0.998784	RALBP1
ENSG00000018189	0.0905572	5.9923	0.720574	0.395956	0.998784	RUFY3
ENSG00000018408	-0.21464	8.29249	2.43289	0.118813	0.85029	WWTR1
ENSG00000018510	0.113203	6.49124	0.757333	0.384164	0.998784	AGPS
ENSG00000018610	-0.0422995	4.50161	0.0874775	0.767409	0.998784	STEEP1
ENSG00000018699	0.116955	3.77556	0.501826	0.478699	0.998784	TTC27
ENSG00000018869	-0.00849769	1.6902	0.000851587	0.976719	0.999079	ZNF582
ENSG00000019102	0.00123898	3.5903	2.62282e-05	0.995914	0.999447	VSIG2
ENSG00000019144	-0.00700511	6.89585	0.00384235	0.950573	0.998784	PHLDB1
ENSG00000019485	-0.115525	4.53788	0.291854	0.589035	0.998784	PRDM11
ENSG00000019549	-0.246372	1.97821	0.642492	0.42281	0.998784	SNAI2
ENSG00000019995	0.158278	4.16403	0.843507	0.358396	0.998784	ZRANB1
ENSG00000020129	-0.175699	4.90814	1.6021	0.205606	0.947343	NCDN
ENSG00000020181	-0.539545	9.0145	7.45076	0.00634096	0.301885	ADGRA2
ENSG00000020256	-0.0267424	4.5128	0.0355023	0.850547	0.998784	ZFP64
ENSG00000020426	0.0663012	4.00301	0.127117	0.72144	0.998784	MNAT1
ENSG00000020577	0.0878203	5.68709	0.260291	0.60992	0.998784	SAMD4A
ENSG00000020922	-0.0441093	4.47974	0.0963098	0.756304	0.998784	MRE11
ENSG00000021300	0.199244	3.87957	1.04846	0.305862	0.990411	PLEKHB1
ENSG00000021355	0.0186661	3.91487	0.00769565	0.930095	0.998784	SERPINB1
ENSG00000021574	-0.102528	5.61157	0.642482	0.422813	0.998784	SPAST
ENSG00000021762	-0.38035	4.83551	6.86688	0.00878078	0.336091	OSBPL5
ENSG00000021776	0.102372	6.15212	0.967805	0.325228	0.995767	AQR
ENSG00000021826	0.535246	1.36216	2.95104	0.0858221	0.777056	CPS1
ENSG00000022267	-0.458429	4.52592	3.88658	0.0486735	0.649913	FHL1
ENSG00000022277	0.0335875	6.08275	0.0901988	0.763925	0.998784	RTF2
ENSG00000022567	0.173869	8.50806	1.10683	0.292773	0.987201	SLC45A4
ENSG00000022840	0.0467049	6.92477	0.20716	0.649003	0.998784	RNF10
ENSG00000022976	0.0295782	2.97543	0.0205084	0.886126	0.998784	ZNF839
ENSG00000023041	0.195258	5.69069	2.87951	0.0897133	0.787415	ZDHHC6
ENSG00000023171	0.0496551	5.23151	0.0690581	0.792713	0.998784	GRAMD1B
ENSG00000023191	-0.127881	6.62102	1.44656	0.229081	0.964844	RNH1
ENSG00000023228	0.166661	6.70654	2.27983	0.131066	0.873885	NDUFS1
ENSG00000023287	0.065127	6.19938	0.361204	0.547838	0.998784	RB1CC1
ENSG00000023318	0.147089	5.86886	1.31194	0.252044	0.972127	ERP44
ENSG00000023330	0.0480618	6.12605	0.19422	0.659427	0.998784	ALAS1
ENSG00000023516	0.0274819	6.48879	0.0705708	0.790508	0.998784	AKAP11
ENSG00000023572	-0.00135722	3.58802	5.49009e-05	0.994088	0.999447	GLRX2
ENSG00000023608	-0.210072	3.78635	0.782359	0.376421	0.998784	SNAPC1
ENSG00000023697	-0.0973223	4.65696	0.524232	0.469042	0.998784	DERA
ENSG00000023734	0.0875698	7.26014	0.609254	0.435069	0.998784	STRAP
ENSG00000023839	-0.442002	1.25611	0.966913	0.325451	0.995767	ABCC2
ENSG00000023892	-0.32577	1.08605	0.566718	0.451566	0.998784	DEF6
ENSG00000023902	0.0950214	6.194	0.40285	0.525621	0.998784	PLEKHO1
ENSG00000023909	0.156004	4.75197	0.994911	0.318545	0.995473	GCLM
ENSG00000024048	-0.00236869	5.64082	0.000387312	0.984298	0.999079	UBR2
ENSG00000024422	0.03125	7.92812	0.0596242	0.807091	0.998784	EHD2
ENSG00000024526	0.790043	2.39914	2.21237	0.136909	0.882595	DEPDC1
ENSG00000024862	-0.00592341	3.16611	0.000979108	0.975038	0.999079	CCDC28A
ENSG00000025039	-0.519804	3.17165	5.23325	0.0221591	0.497921	RRAGD
ENSG00000025156	-0.0291536	4.43771	0.0393554	0.842746	0.998784	HSF2
ENSG00000025293	-0.00623153	6.36285	0.00375965	0.951108	0.998784	PHF20
ENSG00000025434	-0.196935	2.76552	0.400183	0.526995	0.998784	NR1H3
ENSG00000025708	-0.0478238	-0.224761	0.00887432	0.924947	0.998784	TYMP
ENSG00000025770	0.0639921	4.31855	0.143545	0.704782	0.998784	NCAPH2
ENSG00000025772	0.147039	5.22978	1.01705	0.313219	0.993692	TOMM34
ENSG00000025796	0.0893232	6.82777	0.597789	0.439423	0.998784	SEC63
ENSG00000025800	-0.0192798	6.48202	0.0369252	0.847617	0.998784	KPNA6
ENSG00000026025	0.31833	10.6452	2.46274	0.116575	0.843759	VIM
ENSG00000026036	-0.335612	1.2843	1.12456	0.288939	0.986838	RTEL1-TNFRSF6B
ENSG00000026103	0.0212978	3.97201	0.0121465	0.912242	0.998784	FAS
ENSG00000026297	-0.180696	2.83761	0.77416	0.378933	0.998784	RNASET2
ENSG00000026508	-0.160525	5.37136	0.141265	0.707027	0.998784	CD44
ENSG00000026559	-0.488265	0.875711	2.6805	0.101584	0.813393	KCNG1
ENSG00000026652	0.131238	5.11166	1.04547	0.306553	0.990411	AGPAT4
ENSG00000026950	0.428194	3.46386	4.35089	0.0369896	0.583667	BTN3A1
ENSG00000027001	-0.0830051	3.59041	0.19871	0.655765	0.998784	MIPEP
ENSG00000027075	-0.0919272	7.27699	0.463921	0.495797	0.998784	PRKCH
ENSG00000027697	0.354968	6.66462	10.3216	0.00131482	0.139648	IFNGR1
ENSG00000027847	-0.102804	5.03155	0.549093	0.458688	0.998784	B4GALT7
ENSG00000028116	0.0557533	3.49456	0.0615529	0.804058	0.998784	VRK2
ENSG00000028137	-0.171278	8.22357	1.63976	0.200358	0.943532	TNFRSF1B
ENSG00000028203	-0.0132377	6.71125	0.0145109	0.904118	0.998784	VEZT
ENSG00000028277	0.460883	5.19072	4.94879	0.0261089	0.517171	POU2F2
ENSG00000028310	-0.0992018	5.67779	0.674565	0.411465	0.998784	BRD9
ENSG00000028528	-0.0196558	7.17539	0.03819	0.845062	0.998784	SNX1
ENSG00000028839	0.0380463	3.80229	0.0565632	0.812013	0.998784	TBPL1
ENSG00000029153	0.101298	5.09548	0.441976	0.50617	0.998784	BMAL2
ENSG00000029363	0.101792	7.35778	0.859008	0.354016	0.998584	BCLAF1
ENSG00000029364	0.0957148	6.24554	0.934692	0.333647	0.997113	SLC39A9
ENSG00000029534	-0.859563	0.755898	5.14577	0.023303	0.498362	ANK1
ENSG00000029639	0.254442	2.03261	0.537692	0.463391	0.998784	TFB1M
ENSG00000029725	0.191159	6.84225	1.55997	0.21167	0.954399	RABEP1
ENSG00000029993	0.124854	5.8203	0.814265	0.366862	0.998784	HMGB3
ENSG00000030066	0.0821369	5.21782	0.430432	0.511777	0.998784	NUP160
ENSG00000030110	0.0628746	4.71336	0.154534	0.69424	0.998784	BAK1
ENSG00000030419	0.334844	1.94998	1.58684	0.207779	0.949211	IKZF2
ENSG00000030582	-0.110947	9.78084	0.796601	0.372112	0.998784	GRN
ENSG00000031003	0.121944	5.15345	1.00799	0.315385	0.994813	FAM13B
ENSG00000031081	-0.0397833	7.44281	0.127878	0.720642	0.998784	ARHGAP31
ENSG00000031691	0.507386	1.71795	1.48814	0.222505	0.96146	CENPQ
ENSG00000031698	0.0566232	6.79841	0.326336	0.567824	0.998784	SARS1
ENSG00000031823	-0.0637295	6.02574	0.34708	0.555771	0.998784	RANBP3
ENSG00000032219	0.121266	5.7141	1.12508	0.288827	0.986838	ARID4A
ENSG00000032389	-0.181432	4.60339	1.15661	0.282169	0.984756	EIPR1
ENSG00000032444	-0.238702	6.86267	2.55798	0.109739	0.826448	PNPLA6
ENSG00000032742	0.0254835	3.13897	0.0098412	0.920977	0.998784	IFT88
ENSG00000033011	-0.0693702	4.1431	0.208312	0.648094	0.998784	ALG1
ENSG00000033030	0.110512	4.41139	0.600325	0.438454	0.998784	ZCCHC8
ENSG00000033050	-0.00455111	3.42397	0.000678438	0.97922	0.999079	ABCF2
ENSG00000033100	-0.153005	7.19273	2.154	0.142199	0.891076	CHPF2
ENSG00000033122	-0.269483	-0.0734811	0.468718	0.493578	0.998784	LRRC7
ENSG00000033170	-0.0362146	4.49576	0.0642171	0.799951	0.998784	FUT8
ENSG00000033178	0.0950127	6.31238	0.747848	0.387158	0.998784	UBA6
ENSG00000033327	0.222515	6.3093	4.35229	0.0369591	0.583667	GAB2
ENSG00000033627	0.0152764	6.58722	0.0220252	0.88202	0.998784	ATP6V0A1
ENSG00000033800	0.0163345	5.51777	0.0218133	0.882585	0.998784	PIAS1
ENSG00000033867	0.092359	6.07186	0.492301	0.482903	0.998784	SLC4A7
ENSG00000034053	-0.106703	5.38795	0.740114	0.389624	0.998784	APBA2
ENSG00000034152	0.105746	5.86148	0.217864	0.640672	0.998784	MAP2K3
ENSG00000034510	-0.0189716	10.5461	0.0213	0.883965	0.998784	TMSB10
ENSG00000034533	-0.029306	2.05248	0.0113121	0.915298	0.998784	ASTE1
ENSG00000034677	0.502244	8.29633	6.56627	0.010393	0.366462	RNF19A
ENSG00000034693	0.0410165	3.55946	0.0487835	0.825194	0.998784	PEX3
ENSG00000034713	0.240324	7.05021	3.72891	0.0534781	0.676658	GABARAPL2
ENSG00000035115	-0.186617	4.87278	1.38211	0.239743	0.96964	SH3YL1
ENSG00000035141	0.0594968	4.98565	0.215811	0.64225	0.998784	FAM136A
ENSG00000035403	0.0612782	8.51862	0.258133	0.611406	0.998784	VCL
ENSG00000035499	0.4649	1.49648	1.60408	0.205326	0.947343	DEPDC1B
ENSG00000035664	0.33256	5.05769	6.05988	0.0138287	0.401505	DAPK2
ENSG00000035681	0.262704	4.65158	2.78391	0.0952154	0.800516	NSMAF
ENSG00000035687	0.0305691	5.68556	0.0766614	0.781874	0.998784	ADSS2
ENSG00000035862	0.0977516	8.52879	0.388381	0.533151	0.998784	TIMP2
ENSG00000035928	0.101101	6.31804	0.98892	0.320007	0.995473	RFC1
ENSG00000036054	0.00841407	5.25668	0.00419062	0.948385	0.998784	TBC1D23
ENSG00000036257	0.0185226	6.73694	0.0283308	0.866333	0.998784	CUL3
ENSG00000036448	0.825472	-0.233258	4.16756	0.0412052	0.61143	MYOM2
ENSG00000036530	0.30508	-0.561234	0.301855	0.582722	0.998784	CYP46A1
ENSG00000036549	0.0290851	5.64041	0.0642193	0.799947	0.998784	ZZZ3
ENSG00000037042	-0.0911163	4.22755	0.283676	0.594302	0.998784	TUBG2
ENSG00000037241	-0.0461074	4.37911	0.0604987	0.805709	0.998784	RPL26L1
ENSG00000037280	-0.307209	9.48248	3.277	0.0702573	0.734446	FLT4
ENSG00000037474	0.0713955	6.28465	0.449164	0.502732	0.998784	NSUN2
ENSG00000037637	-0.15404	4.66262	1.2737	0.259074	0.97299	FBXO42
ENSG00000037749	0.199886	6.337	3.70668	0.0541952	0.678283	MFAP3
ENSG00000037757	-0.303161	5.59974	4.16204	0.0413396	0.611762	MRI1
ENSG00000037897	-0.372651	1.77902	1.41068	0.234943	0.969425	METTL1
ENSG00000038002	-0.106184	4.2466	0.476835	0.489859	0.998784	AGA
ENSG00000038210	0.173604	4.89807	1.05853	0.303551	0.98974	PI4K2B
ENSG00000038219	0.0424617	6.85084	0.112305	0.737535	0.998784	BOD1L1
ENSG00000038274	0.0270946	5.98921	0.0700691	0.791236	0.998784	MAT2B
ENSG00000038295	-1.37912	0.71901	5.83168	0.01574	0.424962	TLL1
ENSG00000038358	-0.0878215	6.19283	0.635901	0.425199	0.998784	EDC4
ENSG00000038382	0.0608361	7.91485	0.303557	0.581661	0.998784	TRIO
ENSG00000038427	-1.33162	2.97795	8.39693	0.00375856	0.234288	VCAN
ENSG00000038532	0.0216656	5.86065	0.0430925	0.835551	0.998784	CLEC16A
ENSG00000038945	0.423439	4.06249	2.79933	0.0943037	0.798376	MSR1
ENSG00000039123	0.00414037	5.67759	0.00116003	0.97283	0.999079	MTREX
ENSG00000039139	0.420278	-0.20874	0.357434	0.549935	0.998784	DNAH5
ENSG00000039319	0.0546101	6.72739	0.248536	0.618108	0.998784	ZFYVE16
ENSG00000039523	0.0227237	6.49033	0.0326284	0.856655	0.998784	RIPOR1
ENSG00000039560	-0.126306	7.66428	0.829637	0.362377	0.998784	RAI14
ENSG00000039650	-0.135363	5.11448	0.749731	0.386561	0.998784	PNKP
ENSG00000040199	0.0375846	3.63382	0.0483163	0.826019	0.998784	PHLPP2
ENSG00000040275	0.0629317	4.35629	0.179411	0.67188	0.998784	SPDL1
ENSG00000040341	0.133706	6.12246	1.72025	0.189661	0.922641	STAU2
ENSG00000040487	-0.154151	4.61972	1.17772	0.27782	0.98033	SLC66A1
ENSG00000040531	-0.0894933	5.39654	0.509642	0.475294	0.998784	CTNS
ENSG00000040608	-0.0618161	3.29441	0.0938205	0.759375	0.998784	RTN4R
ENSG00000040633	-0.0190617	5.98554	0.0324818	0.856974	0.998784	PHF23
ENSG00000040731	0.246507	3.41581	1.65993	0.197613	0.93833	CDH10
ENSG00000040933	-0.00899818	5.52754	0.00620804	0.937199	0.998784	INPP4A
ENSG00000041357	0.0879722	7.07104	0.634016	0.425886	0.998784	PSMA4
ENSG00000041802	0.0758618	5.353	0.288134	0.591419	0.998784	LSG1
ENSG00000041880	-0.482931	1.76915	2.73468	0.0981909	0.805788	PARP3
ENSG00000041982	1.36854	2.34516	4.37839	0.0363973	0.58228	TNC
ENSG00000041988	-0.205664	3.38721	0.951419	0.329358	0.996131	THAP3
ENSG00000042062	0.617416	-1.05308	1.34566	0.246038	0.972127	RIPOR3
ENSG00000042088	0.021876	4.78105	0.0185795	0.891579	0.998784	TDP1
ENSG00000042286	-0.0729708	0.667351	0.0401358	0.841215	0.998784	AIFM2
ENSG00000042317	0.0263264	3.79605	0.0131745	0.908619	0.998784	SPATA7
ENSG00000042429	-0.12648	1.99193	0.275332	0.599777	0.998784	MED17
ENSG00000042445	-0.144288	5.86517	1.93798	0.163888	0.91032	RETSAT
ENSG00000042493	-0.737237	4.41298	11.7525	0.000607618	0.0918767	CAPG
ENSG00000042753	-0.187313	7.38889	2.28681	0.130478	0.873885	AP2S1
ENSG00000042832	-0.672501	1.26044	4.41739	0.0355744	0.579131	TG
ENSG00000042980	-0.129772	0.856568	0.117535	0.731724	0.998784	ADAM28
ENSG00000043093	0.0302906	5.10126	0.0535704	0.816963	0.998784	DCUN1D1
ENSG00000043143	-0.432214	2.4393	2.65339	0.103329	0.816533	JADE2
ENSG00000043462	0.289657	4.15944	2.42825	0.119166	0.850827	LCP2
ENSG00000043514	0.0847702	3.91182	0.247455	0.618873	0.998784	TRIT1
ENSG00000044090	-0.123401	6.1606	0.908778	0.340439	0.997113	CUL7
ENSG00000044115	0.00299374	9.50068	0.000718102	0.978621	0.999079	CTNNA1
ENSG00000044446	0.0940373	4.28789	0.261584	0.609034	0.998784	PHKA2
ENSG00000044459	0.0950631	4.26919	0.285715	0.59298	0.998784	CNTLN
ENSG00000044574	0.218451	9.6513	1.68794	0.193872	0.930408	HSPA5
ENSG00000046604	-0.249694	4.39075	0.328213	0.566713	0.998784	DSG2
ENSG00000046647	0.0207662	4.24954	0.0200939	0.887275	0.998784	GEMIN8
ENSG00000046651	0.146178	4.18019	0.947472	0.330364	0.996131	OFD1
ENSG00000046653	0.306728	2.98943	1.37184	0.241497	0.96964	GPM6B
ENSG00000046889	0.496345	8.79464	10.3061	0.00132589	0.139648	PREX2
ENSG00000047056	-0.0771344	5.41899	0.395258	0.529548	0.998784	WDR37
ENSG00000047188	0.241088	5.7775	2.9489	0.0859358	0.777056	YTHDC2
ENSG00000047230	0.0861898	5.24625	0.540318	0.462301	0.998784	CTPS2
ENSG00000047249	0.0527002	5.94854	0.254037	0.614247	0.998784	ATP6V1H
ENSG00000047315	-0.0624479	6.84826	0.372194	0.541811	0.998784	POLR2B
ENSG00000047346	0.12643	5.56554	0.576348	0.447747	0.998784	ATOSA
ENSG00000047410	0.0529287	7.66844	0.180936	0.67057	0.998784	TPR
ENSG00000047578	-0.0403067	4.92915	0.0942522	0.758839	0.998784	KATNIP
ENSG00000047579	0.0207338	4.72107	0.0230851	0.879236	0.998784	DTNBP1
ENSG00000047617	0.178165	0.760197	0.27088	0.602742	0.998784	ANO2
ENSG00000047621	0.017639	4.08245	0.0121883	0.912092	0.998784	C12orf4
ENSG00000047634	-0.0549986	4.94257	0.164126	0.685386	0.998784	SCML1
ENSG00000047644	0.0712152	7.4469	0.429312	0.512327	0.998784	WWC3
ENSG00000047648	-0.929392	-0.428091	3.24256	0.0717484	0.735144	ARHGAP6
ENSG00000047849	0.109115	8.50903	0.646494	0.421369	0.998784	MAP4
ENSG00000047932	0.278045	4.5991	1.73005	0.188404	0.922641	GOPC
ENSG00000048028	-0.0606776	5.80764	0.328729	0.566408	0.998784	USP28
ENSG00000048052	0.971393	2.78799	5.05365	0.0245741	0.506956	HDAC9
ENSG00000048140	-0.00986221	6.48292	0.00597883	0.938367	0.998784	TSPAN17
ENSG00000048162	-0.075615	2.8676	0.125355	0.723298	0.998784	NOP16
ENSG00000048342	0.170376	4.98751	1.76684	0.183774	0.920893	CC2D2A
ENSG00000048392	-0.257268	6.86349	5.63445	0.0176109	0.453546	RRM2B
ENSG00000048405	0.134692	4.57651	0.831471	0.361847	0.998784	ZNF800
ENSG00000048471	-0.19668	5.21652	2.46305	0.116552	0.843759	SNX29
ENSG00000048540	-0.974631	-0.187404	6.34062	0.0118003	0.380098	LMO3
ENSG00000048544	-0.00748953	5.41689	0.0031322	0.955369	0.998933	MRPS10
ENSG00000048649	0.138806	6.58467	1.78329	0.181746	0.919435	RSF1
ENSG00000048707	0.0301803	6.31062	0.0820937	0.77448	0.998784	VPS13D
ENSG00000048740	0.0541526	6.11842	0.175456	0.675307	0.998784	CELF2
ENSG00000048828	0.046802	6.7196	0.179724	0.671611	0.998784	FAM120A
ENSG00000048991	0.0955558	5.37523	0.454252	0.500323	0.998784	R3HDM1
ENSG00000049089	-0.0993819	0.139217	0.0427216	0.83625	0.998784	COL9A2
ENSG00000049130	0.106943	6.40918	0.481361	0.487807	0.998784	KITLG
ENSG00000049167	0.158502	3.79102	0.881794	0.347711	0.997113	ERCC8
ENSG00000049192	-0.101845	3.66492	0.114357	0.735238	0.998784	ADAMTS6
ENSG00000049239	-0.148603	6.63579	1.35939	0.243644	0.972127	H6PD
ENSG00000049245	0.104962	7.64575	0.822895	0.364335	0.998784	VAMP3
ENSG00000049246	-0.280344	1.71247	0.545315	0.460238	0.998784	PER3
ENSG00000049323	0.396205	7.97136	5.92589	0.01492	0.417322	LTBP1
ENSG00000049449	0.0218647	7.23309	0.0222822	0.881339	0.998784	RCN1
ENSG00000049540	-0.389838	-0.679822	0.463282	0.496094	0.998784	ELN
ENSG00000049541	0.134931	4.14543	0.562617	0.453208	0.998784	RFC2
ENSG00000049618	-0.0991549	6.46321	0.862156	0.353136	0.998584	ARID1B
ENSG00000049656	-0.068063	6.80612	0.393897	0.530258	0.998784	CLPTM1L
ENSG00000049759	0.0995188	4.38314	0.32762	0.567064	0.998784	NEDD4L
ENSG00000049769	0.34337	1.73591	1.702	0.192027	0.927596	PPP1R3F
ENSG00000049860	-0.0494209	7.40836	0.1644	0.685137	0.998784	HEXB
ENSG00000049883	0.0116118	3.34309	0.00385334	0.950503	0.998784	PTCD2
ENSG00000050030	1.49792	-0.357064	5.8626	0.0154659	0.423508	NEXMIF
ENSG00000050130	-0.0149418	5.41676	0.0133228	0.908109	0.998784	JKAMP
ENSG00000050165	0.147839	7.74119	0.465214	0.495197	0.998784	DKK3
ENSG00000050327	0.0524136	0.580252	0.0188342	0.890843	0.998784	ARHGEF5
ENSG00000050344	0.0591812	4.69541	0.113066	0.73668	0.998784	NFE2L3
ENSG00000050393	0.0327843	5.25938	0.0478338	0.826876	0.998784	MCUR1
ENSG00000050405	0.26733	5.98715	5.13932	0.0233898	0.498362	LIMA1
ENSG00000050426	-0.00635443	4.1878	0.00140666	0.970082	0.999079	LETMD1
ENSG00000050438	0.469792	2.09169	1.96797	0.160664	0.90628	SLC4A8
ENSG00000050555	-1.65091	1.23054	5.97984	0.0144703	0.409639	LAMC3
ENSG00000050748	-0.0520826	6.06097	0.238101	0.625581	0.998784	MAPK9
ENSG00000050767	-2.318	4.48297	7.79841	0.00522922	0.272562	COL23A1
ENSG00000050820	-0.0428402	8.63547	0.124957	0.72372	0.998784	BCAR1
ENSG00000051009	-0.144668	4.48525	0.817835	0.365814	0.998784	FHIP1B
ENSG00000051108	0.108386	5.51135	0.894558	0.344245	0.997113	HERPUD1
ENSG00000051128	-0.133613	6.68547	0.906125	0.341145	0.997113	HOMER3
ENSG00000051180	0.45119	2.56332	1.41068	0.234944	0.969425	RAD51
ENSG00000051341	0.75366	1.89574	3.8145	0.0508106	0.660971	POLQ
ENSG00000051382	-0.0372801	4.33478	0.060759	0.8053	0.998784	PIK3CB
ENSG00000051523	-0.168596	7.51959	1.37532	0.240899	0.96964	CYBA
ENSG00000051596	0.0826272	4.40095	0.341516	0.558956	0.998784	THOC3
ENSG00000051620	-0.0328783	5.19864	0.0731695	0.786777	0.998784	HEBP2
ENSG00000051825	0.116425	4.00524	0.521714	0.470112	0.998784	MPHOSPH9
ENSG00000052126	0.194255	4.12658	1.01524	0.313651	0.993692	PLEKHA5
ENSG00000052723	0.0100904	6.44618	0.00925849	0.923345	0.998784	SIKE1
ENSG00000052749	0.012135	3.94373	0.00475606	0.945018	0.998784	RRP12
ENSG00000052795	-0.0734609	5.43326	0.289081	0.59081	0.998784	FNIP2
ENSG00000052802	0.295607	6.80041	4.55315	0.0328582	0.564466	MSMO1
ENSG00000052841	0.053146	6.84584	0.269715	0.603523	0.998784	TTC17
ENSG00000053108	-0.286716	1.54841	0.820066	0.365161	0.998784	FSTL4
ENSG00000053254	-0.103638	6.13123	0.824629	0.36383	0.998784	FOXN3
ENSG00000053328	0.0489143	0.566321	0.0255562	0.872989	0.998784	METTL24
ENSG00000053371	-0.105002	5.49639	0.559883	0.454307	0.998784	AKR7A2
ENSG00000053372	0.0428542	4.74081	0.0969785	0.755486	0.998784	MRTO4
ENSG00000053438	0.869692	1.62213	2.56544	0.109222	0.825763	NNAT
ENSG00000053501	0.0879184	3.13452	0.210031	0.646743	0.998784	USE1
ENSG00000053702	0.0259303	0.766918	0.00499483	0.943657	0.998784	NRIP2
ENSG00000053770	-0.149492	6.45835	0.931087	0.334581	0.997113	AP5M1
ENSG00000053900	0.0968569	4.46067	0.368923	0.543592	0.998784	ANAPC4
ENSG00000053918	0.861419	3.95846	6.33229	0.0118559	0.380098	KCNQ1
ENSG00000054116	0.0874022	5.73908	0.663482	0.415333	0.998784	TRAPPC3
ENSG00000054118	0.107975	7.76466	1.05542	0.304262	0.989903	THRAP3
ENSG00000054148	-0.422979	3.96064	6.3527	0.0117203	0.380026	PHPT1
ENSG00000054267	0.0496804	6.36318	0.179788	0.671555	0.998784	ARID4B
ENSG00000054277	0.205578	1.35351	0.534604	0.464678	0.998784	OPN3
ENSG00000054282	0.0502755	4.36928	0.0833984	0.772744	0.998784	SDCCAG8
ENSG00000054392	-0.16497	2.96337	0.537106	0.463635	0.998784	HHAT
ENSG00000054523	0.164011	7.51874	2.2873	0.130437	0.873885	KIF1B
ENSG00000054598	-1.24847	5.21379	8.1492	0.00430801	0.253046	FOXC1
ENSG00000054611	-0.206795	5.30849	2.76028	0.0966312	0.802912	TBC1D22A
ENSG00000054654	0.0183579	5.18291	0.00767163	0.930204	0.998784	SYNE2
ENSG00000054690	-0.522081	1.61764	2.9492	0.0859203	0.777056	PLEKHH1
ENSG00000054793	-0.39873	6.25379	3.27976	0.0701392	0.734446	ATP9A
ENSG00000054965	0.0136594	5.79469	0.0143656	0.904597	0.998784	FAM168A
ENSG00000054967	-0.112785	3.06176	0.290101	0.590156	0.998784	RELT
ENSG00000054983	0.139538	6.91495	1.23743	0.265968	0.974166	GALC
ENSG00000055044	0.0536194	4.78252	0.151105	0.697482	0.998784	NOP58
ENSG00000055070	0.0403344	6.83627	0.12802	0.720494	0.998784	SZRD1
ENSG00000055130	-0.0278861	6.20277	0.0687056	0.793231	0.998784	CUL1
ENSG00000055147	0.121555	5.35168	0.99307	0.318993	0.995473	FAM114A2
ENSG00000055163	-0.208287	6.11102	2.8916	0.0890426	0.786045	CYFIP2
ENSG00000055208	0.078224	6.60295	0.639206	0.423998	0.998784	TAB2
ENSG00000055211	-0.0246548	5.61128	0.0443618	0.833182	0.998784	GINM1
ENSG00000055332	0.118013	6.19895	0.905421	0.341332	0.997113	EIF2AK2
ENSG00000055483	-0.05113	5.4792	0.187644	0.664885	0.998784	USP36
ENSG00000055609	0.0346752	6.33947	0.107687	0.742794	0.998784	KMT2C
ENSG00000055813	-0.165435	3.70202	0.596957	0.439742	0.998784	CCDC85A
ENSG00000055917	0.0605382	6.87731	0.359002	0.549061	0.998784	PUM2
ENSG00000055950	-0.164536	4.87141	1.37237	0.241405	0.96964	MRPL43
ENSG00000056050	0.180232	4.72067	1.06567	0.301925	0.98974	HPF1
ENSG00000056097	0.0562878	7.00166	0.277214	0.598533	0.998784	ZFR
ENSG00000056277	0.0802963	2.79395	0.128641	0.719845	0.998784	ZNF280C
ENSG00000056291	2.87346	1.74619	4.20102	0.0403997	0.604822	NPFFR2
ENSG00000056487	-0.701317	-0.0844902	1.91481	0.16643	0.91032	PHF21B
ENSG00000056558	0.18599	1.37341	0.342589	0.558339	0.998784	TRAF1
ENSG00000056586	0.048157	7.04101	0.201974	0.653132	0.998784	RC3H2
ENSG00000056736	0.29869	1.82515	0.983739	0.321278	0.995473	IL17RB
ENSG00000056972	0.222389	5.08943	2.57929	0.10827	0.82317	TRAF3IP2
ENSG00000056998	0.183713	3.76021	1.12761	0.288286	0.986838	GYG2
ENSG00000057019	0.381158	4.63945	3.00925	0.0827905	0.773392	DCBLD2
ENSG00000057149	1.6077	2.54504	2.33324	0.126638	0.868439	SERPINB3
ENSG00000057252	0.106558	4.90089	0.519075	0.471236	0.998784	SOAT1
ENSG00000057294	-0.10244	3.16361	0.0973713	0.755007	0.998784	PKP2
ENSG00000057608	0.119026	8.54314	0.907893	0.340674	0.997113	GDI2
ENSG00000057657	1.19178	5.03735	5.62527	0.0177033	0.454395	PRDM1
ENSG00000057663	0.00886047	5.12835	0.00495465	0.943884	0.998784	ATG5
ENSG00000057704	-0.714604	5.48224	7.15348	0.00748185	0.314845	TMCC3
ENSG00000057757	-0.0206789	5.36185	0.0321548	0.857688	0.998784	PITHD1
ENSG00000057935	-0.0797365	5.83464	0.350877	0.553617	0.998784	MTA3
ENSG00000058056	0.16154	3.80496	0.817184	0.366005	0.998784	USP13
ENSG00000058063	0.0458592	5.62997	0.17165	0.678649	0.998784	ATP11B
ENSG00000058085	0.175698	4.88042	0.672523	0.412173	0.998784	LAMC2
ENSG00000058091	-0.224917	3.72426	0.571556	0.449641	0.998784	CDK14
ENSG00000058262	-0.021327	8.3502	0.0366583	0.848162	0.998784	SEC61A1
ENSG00000058272	0.104017	6.46435	0.876818	0.349075	0.997113	PPP1R12A
ENSG00000058453	0.0761286	4.91262	0.247106	0.61912	0.998784	CROCC
ENSG00000058600	-0.0762441	5.06404	0.299269	0.584341	0.998784	POLR3E
ENSG00000058668	0.452915	9.49546	4.68972	0.0303437	0.545187	ATP2B4
ENSG00000058729	0.12441	4.62699	0.764365	0.381966	0.998784	RIOK2
ENSG00000058799	0.333141	5.3526	1.58055	0.208682	0.950585	YIPF1
ENSG00000058804	0.323609	4.65645	3.24694	0.071557	0.735144	NDC1
ENSG00000059122	-0.167481	5.54587	1.53197	0.215817	0.958408	FLYWCH1
ENSG00000059145	-0.0138957	3.72213	0.0064342	0.936068	0.998784	UNKL
ENSG00000059377	-0.518973	0.846242	1.99477	0.157843	0.90628	TBXAS1
ENSG00000059378	0.390909	2.79737	3.68007	0.0550664	0.681893	PARP12
ENSG00000059573	-0.0286572	6.32274	0.0725255	0.787694	0.998784	ALDH18A1
ENSG00000059588	-0.185885	6.4173	0.842293	0.358742	0.998784	TARBP1
ENSG00000059691	0.0568956	4.47862	0.157818	0.691174	0.998784	GATB
ENSG00000059728	-0.00994811	3.34215	0.0031901	0.954959	0.998784	MXD1
ENSG00000059758	0.085263	8.09271	0.53605	0.464074	0.998784	CDK17
ENSG00000059769	-0.174445	2.7531	0.619999	0.431048	0.998784	DNAJC25
ENSG00000059804	-0.126846	7.05339	0.413282	0.520309	0.998784	SLC2A3
ENSG00000059915	-0.331886	-0.785485	0.400094	0.527041	0.998784	PSD
ENSG00000060069	-0.138183	5.32449	1.16527	0.280376	0.982717	CTDP1
ENSG00000060138	-0.0686866	7.99144	0.284578	0.593716	0.998784	YBX3
ENSG00000060140	-1.71627	0.142188	11.4094	0.000730724	0.10333	STYK1
ENSG00000060237	-0.101518	7.79729	0.649684	0.420226	0.998784	WNK1
ENSG00000060339	0.12701	6.62195	1.05455	0.304461	0.989935	CCAR1
ENSG00000060491	0.0140309	5.37082	0.0122173	0.911988	0.998784	OGFR
ENSG00000060558	-0.540511	-0.32745	1.41998	0.233407	0.968639	GNA15
ENSG00000060642	-0.0844632	2.99544	0.140396	0.707887	0.998784	PIGV
ENSG00000060656	-0.329134	4.50896	2.408	0.120716	0.855509	PTPRU
ENSG00000060688	-0.127332	4.70596	0.795877	0.372329	0.998784	SNRNP40
ENSG00000060718	-0.968585	6.33391	12.549	0.000396416	0.0712243	COL11A1
ENSG00000060749	0.199909	6.02344	2.7738	0.0958187	0.800516	QSER1
ENSG00000060762	0.324342	4.2448	2.15316	0.142276	0.891076	MPC1
ENSG00000060971	-0.111825	4.93074	0.567766	0.451148	0.998784	ACAA1
ENSG00000060982	-0.136602	7.26736	0.741409	0.38921	0.998784	BCAT1
ENSG00000061273	-0.17434	8.16087	1.85902	0.172738	0.916129	HDAC7
ENSG00000061656	-0.627671	0.819606	2.34919	0.125348	0.866602	SPAG4
ENSG00000061676	0.0269914	8.25065	0.0617986	0.803675	0.998784	NCKAP1
ENSG00000061794	0.0402572	5.16077	0.10891	0.741388	0.998784	MRPS35
ENSG00000061918	-0.247135	1.86776	0.329254	0.566099	0.998784	GUCY1B1
ENSG00000061936	0.0207229	6.0372	0.0269303	0.869649	0.998784	SFSWAP
ENSG00000061938	-0.100701	7.39483	0.581714	0.445641	0.998784	TNK2
ENSG00000061987	0.0133274	5.7364	0.0128088	0.909891	0.998784	MON2
ENSG00000062194	-0.0207495	5.90106	0.0349097	0.851785	0.998784	GPBP1
ENSG00000062370	-0.0183616	3.27853	0.0106381	0.917851	0.998784	ZNF112
ENSG00000062485	0.0465592	7.07177	0.182248	0.669449	0.998784	CS
ENSG00000062598	0.05381	5.05029	0.156673	0.692238	0.998784	ELMO2
ENSG00000062650	0.0379173	6.31598	0.139138	0.70914	0.998784	WAPL
ENSG00000062716	-0.0432756	6.56453	0.113034	0.736717	0.998784	VMP1
ENSG00000062725	-0.0071683	6.18823	0.00462574	0.945775	0.998784	APPBP2
ENSG00000062822	-0.00338445	4.79802	0.000472777	0.982653	0.999079	POLD1
ENSG00000063046	0.04351	8.85983	0.153217	0.695479	0.998784	EIF4B
ENSG00000063127	-0.439303	1.95952	2.05903	0.151307	0.901985	SLC6A16
ENSG00000063169	-0.339891	4.65654	4.98737	0.025533	0.511873	BICRA
ENSG00000063176	0.0178755	4.78989	0.0123034	0.911679	0.998784	SPHK2
ENSG00000063177	-0.0634259	8.47274	0.220057	0.638996	0.998784	RPL18
ENSG00000063180	-0.0895287	4.34304	0.207615	0.648643	0.998784	CA11
ENSG00000063241	-0.0925599	4.77244	0.501677	0.478764	0.998784	ISOC2
ENSG00000063244	-0.011065	7.55249	0.0105546	0.918173	0.998784	U2AF2
ENSG00000063245	-0.16173	7.80004	1.65915	0.197718	0.93833	EPN1
ENSG00000063322	-0.0154547	5.80677	0.0204985	0.886153	0.998784	MED29
ENSG00000063587	-0.0983672	4.55171	0.411795	0.52106	0.998784	ZNF275
ENSG00000063601	-0.0125727	4.79779	0.00924474	0.923402	0.998784	MTMR1
ENSG00000063660	-0.943266	4.93921	4.22865	0.0397472	0.599821	GPC1
ENSG00000063761	0.0379374	2.68057	0.0270257	0.86942	0.998784	ADCK1
ENSG00000063854	-0.0921862	5.91795	0.564825	0.452323	0.998784	HAGH
ENSG00000063978	0.0107924	6.06566	0.00899745	0.92443	0.998784	RNF4
ENSG00000064012	0.0867911	3.79241	0.23746	0.626046	0.998784	CASP8
ENSG00000064042	-0.0605876	9.17781	0.155785	0.693068	0.998784	LIMCH1
ENSG00000064102	0.136563	4.8942	0.995045	0.318512	0.995473	INTS13
ENSG00000064115	0.110787	6.94054	0.893256	0.344596	0.997113	TM7SF3
ENSG00000064199	-0.212907	0.287518	0.312234	0.576312	0.998784	SPA17
ENSG00000064225	0.475031	4.79161	4.35294	0.0369452	0.583667	ST3GAL6
ENSG00000064309	0.235647	2.24863	0.955849	0.328235	0.996131	CDON
ENSG00000064313	0.0483802	5.56219	0.177485	0.673544	0.998784	TAF2
ENSG00000064393	-0.449464	7.54981	3.07623	0.0794443	0.763545	HIPK2
ENSG00000064419	0.0201168	6.38905	0.0355464	0.850455	0.998784	TNPO3
ENSG00000064490	-0.135171	5.14555	1.18319	0.276708	0.979128	RFXANK
ENSG00000064545	-0.132845	4.56222	0.73623	0.390871	0.998784	TMEM161A
ENSG00000064547	0.298229	2.4325	1.8214	0.177147	0.917567	LPAR2
ENSG00000064601	-0.267975	6.91057	6.66948	0.00980779	0.355783	CTSA
ENSG00000064607	-0.00934521	7.09696	0.00672394	0.934647	0.998784	SUGP2
ENSG00000064651	0.293727	5.95557	2.06278	0.150935	0.901985	SLC12A2
ENSG00000064652	0.0407536	3.69505	0.0462781	0.829671	0.998784	SNX24
ENSG00000064666	0.199217	8.07703	1.87939	0.170404	0.916129	CNN2
ENSG00000064687	-0.06768	5.08775	0.19199	0.661265	0.998784	ABCA7
ENSG00000064692	0.470448	6.1268	15.6242	7.72591e-05	0.0222623	SNCAIP
ENSG00000064703	0.12051	4.84848	0.80582	0.369359	0.998784	DDX20
ENSG00000064726	0.0271569	6.87648	0.0637731	0.800629	0.998784	BTBD1
ENSG00000064763	-0.324926	6.52011	2.65134	0.103462	0.816533	FAR2
ENSG00000064932	-0.0792468	5.88518	0.524337	0.468998	0.998784	SBNO2
ENSG00000064933	0.307284	5.11032	4.72855	0.0296658	0.539996	PMS1
ENSG00000064961	-0.0817549	6.13544	0.557338	0.455335	0.998784	HMG20B
ENSG00000064989	-0.416288	7.44311	1.93523	0.164187	0.91032	CALCRL
ENSG00000064995	0.114461	5.6018	0.946439	0.330627	0.996131	TAF11
ENSG00000064999	0.00148129	5.57061	0.000161626	0.989857	0.999079	ANKS1A
ENSG00000065000	-0.0240756	7.743	0.0517291	0.820081	0.998784	AP3D1
ENSG00000065029	-0.215684	5.21865	1.81291	0.178159	0.918314	ZNF76
ENSG00000065054	-0.0967229	6.56754	0.620892	0.430716	0.998784	NHERF2
ENSG00000065057	0.0939391	4.43762	0.368717	0.543705	0.998784	NTHL1
ENSG00000065060	0.052468	5.01139	0.12015	0.728872	0.998784	BLTP3A
ENSG00000065135	0.0897731	6.85781	0.668646	0.413524	0.998784	GNAI3
ENSG00000065150	0.00384045	7.23773	0.00142263	0.969913	0.999079	IPO5
ENSG00000065154	-0.0203741	6.23654	0.0311055	0.860005	0.998784	OAT
ENSG00000065183	-0.000538857	4.87483	1.41109e-05	0.997003	0.999447	WDR3
ENSG00000065243	0.0665676	6.93368	0.369273	0.543401	0.998784	PKN2
ENSG00000065268	-0.0954466	5.21146	0.4589	0.498139	0.998784	WDR18
ENSG00000065308	0.020754	7.27546	0.0318781	0.858295	0.998784	TRAM2
ENSG00000065320	0.231884	-0.569991	0.105332	0.745523	0.998784	NTN1
ENSG00000065328	0.533324	2.45961	1.69817	0.192527	0.928703	MCM10
ENSG00000065357	-0.0888848	5.31273	0.524986	0.468722	0.998784	DGKA
ENSG00000065413	-0.0268044	1.37412	0.00873884	0.925521	0.998784	ANKRD44
ENSG00000065427	0.11192	7.11372	0.930921	0.334624	0.997113	KARS1
ENSG00000065457	0.244761	6.00975	3.00631	0.0829408	0.773392	ADAT1
ENSG00000065485	0.181668	6.17172	0.667688	0.413859	0.998784	PDIA5
ENSG00000065491	-0.075301	3.86175	0.232017	0.630032	0.998784	TBC1D22B
ENSG00000065518	-0.0855367	6.21503	0.648304	0.42072	0.998784	NDUFB4
ENSG00000065526	-0.0172733	6.20427	0.0255984	0.872885	0.998784	SPEN
ENSG00000065534	0.13984	5.08385	0.587409	0.443423	0.998784	MYLK
ENSG00000065548	0.147724	6.03938	1.37092	0.241653	0.969661	ZC3H15
ENSG00000065559	-0.055161	5.47314	0.207567	0.648681	0.998784	MAP2K4
ENSG00000065600	0.0316275	4.78712	0.0512128	0.820966	0.998784	PACC1
ENSG00000065613	0.0829708	6.81228	0.535831	0.464165	0.998784	SLK
ENSG00000065615	0.067874	4.27181	0.202233	0.652924	0.998784	CYB5R4
ENSG00000065621	-0.402242	0.142066	1.46833	0.22561	0.963677	GSTO2
ENSG00000065665	0.14077	3.1826	0.52167	0.47013	0.998784	SEC61A2
ENSG00000065675	0.194442	2.32087	0.359063	0.549027	0.998784	PRKCQ
ENSG00000065717	-0.748345	4.19092	23.9448	9.91393e-07	0.000658285	TLE2
ENSG00000065802	0.118111	5.06411	0.849419	0.356717	0.998584	ASB1
ENSG00000065809	-0.228018	7.89852	1.95135	0.162442	0.909519	FAM107B
ENSG00000065833	-0.0591427	3.7637	0.073884	0.785763	0.998784	ME1
ENSG00000065882	-0.0616336	5.86416	0.347871	0.555321	0.998784	TBC1D1
ENSG00000065883	0.00384824	6.14345	0.00142437	0.969894	0.999079	CDK13
ENSG00000065911	0.21409	3.9408	0.638157	0.424379	0.998784	MTHFD2
ENSG00000065923	0.0183527	4.44041	0.0146941	0.903517	0.998784	SLC9A7
ENSG00000065970	-0.108183	4.89479	0.635544	0.425329	0.998784	FOXJ2
ENSG00000065978	0.0609888	9.5949	0.260078	0.610067	0.998784	YBX1
ENSG00000065989	-0.898699	-0.582115	3.86715	0.0492401	0.651405	PDE4A
ENSG00000066027	0.0127175	5.11426	0.00916784	0.92372	0.998784	PPP2R5A
ENSG00000066044	-0.00966475	6.71029	0.00879241	0.925294	0.998784	ELAVL1
ENSG00000066056	-0.0235916	10.6961	0.0226561	0.880355	0.998784	TIE1
ENSG00000066084	0.0694991	6.75137	0.474322	0.491006	0.998784	DIP2B
ENSG00000066117	0.0374171	6.76469	0.14232	0.705985	0.998784	SMARCD1
ENSG00000066135	0.0507643	4.75525	0.137167	0.711114	0.998784	KDM4A
ENSG00000066136	0.0101549	5.05065	0.00612176	0.937636	0.998784	NFYC
ENSG00000066230	-0.0759887	2.47076	0.0767303	0.781778	0.998784	SLC9A3
ENSG00000066279	1.00498	4.00034	4.47095	0.0344759	0.572563	ASPM
ENSG00000066322	-0.0219168	6.63166	0.0489183	0.824956	0.998784	ELOVL1
ENSG00000066379	0.0708714	1.94244	0.0706047	0.790458	0.998784	POLR1H
ENSG00000066382	-0.231774	2.64381	0.339936	0.559866	0.998784	MPPED2
ENSG00000066422	0.00799139	4.80346	0.00312283	0.955436	0.998933	ZBTB11
ENSG00000066427	0.050117	4.54493	0.0872845	0.767658	0.998784	ATXN3
ENSG00000066455	0.0260284	5.48682	0.0379844	0.845474	0.998784	GOLGA5
ENSG00000066468	0.492277	1.35449	1.55014	0.213115	0.954825	FGFR2
ENSG00000066557	0.100657	5.18626	0.513865	0.473471	0.998784	LRRC40
ENSG00000066583	0.732138	5.66931	6.25218	0.0124041	0.384008	ISOC1
ENSG00000066629	-0.0855849	4.20834	0.226516	0.634119	0.998784	EML1
ENSG00000066651	0.235693	2.51008	0.702766	0.401856	0.998784	TRMT11
ENSG00000066654	-0.144738	5.40388	0.737239	0.390547	0.998784	THUMPD1
ENSG00000066697	-0.0224492	4.84156	0.0144881	0.904193	0.998784	MSANTD3
ENSG00000066735	-0.186265	7.37075	1.20932	0.271467	0.976012	KIF26A
ENSG00000066739	0.0874672	5.36542	0.525428	0.468535	0.998784	ATG2B
ENSG00000066777	0.0408693	6.49139	0.160801	0.68842	0.998784	ARFGEF1
ENSG00000066813	0.200624	1.16868	0.297984	0.585149	0.998784	ACSM2B
ENSG00000066827	0.0772522	3.06975	0.135329	0.71297	0.998784	ZFAT
ENSG00000066855	-0.0514427	4.66708	0.133708	0.714618	0.998784	MTFR1
ENSG00000066923	0.147759	2.89858	0.480174	0.488343	0.998784	STAG3
ENSG00000066926	0.0383298	4.90941	0.0561137	0.812747	0.998784	FECH
ENSG00000066933	0.127459	5.48669	0.965749	0.325743	0.995767	MYO9A
ENSG00000067048	0.0120533	6.25952	0.00937196	0.922878	0.998784	DDX3Y
ENSG00000067057	0.153268	5.94459	0.500848	0.479128	0.998784	PFKP
ENSG00000067064	0.0326567	6.03125	0.0986136	0.7535	0.998784	IDI1
ENSG00000067066	0.126416	5.98019	1.00078	0.317123	0.995473	SP100
ENSG00000067082	0.224741	8.85265	3.43223	0.0639357	0.714685	KLF6
ENSG00000067113	0.122934	2.34183	0.199483	0.655139	0.998784	PLPP1
ENSG00000067141	-0.197095	5.30875	0.695691	0.404235	0.998784	NEO1
ENSG00000067167	0.00841956	7.81229	0.00597495	0.938387	0.998784	TRAM1
ENSG00000067177	-0.157429	2.23194	0.354257	0.551713	0.998784	PHKA1
ENSG00000067182	-0.130007	7.22525	1.0726	0.300358	0.98971	TNFRSF1A
ENSG00000067191	0.0223373	2.67055	0.00977634	0.921237	0.998784	CACNB1
ENSG00000067208	0.0173071	5.4055	0.0186569	0.891355	0.998784	EVI5
ENSG00000067221	0.0123158	3.85373	0.00567535	0.939948	0.998784	STOML1
ENSG00000067225	0.0990181	8.85659	0.548746	0.45883	0.998784	PKM
ENSG00000067248	0.0368924	5.05731	0.071678	0.788909	0.998784	DHX29
ENSG00000067334	0.0378531	5.57494	0.0989175	0.753133	0.998784	DNTTIP2
ENSG00000067365	0.0373266	3.97817	0.046286	0.829657	0.998784	METTL22
ENSG00000067369	0.0355101	6.57909	0.115435	0.73404	0.998784	TP53BP1
ENSG00000067445	-0.0807779	6.5426	0.234016	0.628562	0.998784	TRO
ENSG00000067533	0.144367	4.14813	0.545649	0.460101	0.998784	RRP15
ENSG00000067560	0.00664886	9.02032	0.00371056	0.951427	0.998784	RHOA
ENSG00000067596	0.00757892	5.91227	0.00507027	0.943234	0.998784	DHX8
ENSG00000067601	-0.594512	2.03604	4.1646	0.0412771	0.61143	NA
ENSG00000067606	-0.0848872	0.525325	0.0282386	0.866549	0.998784	PRKCZ
ENSG00000067646	-0.0641293	3.88496	0.140579	0.707706	0.998784	ZFY
ENSG00000067704	0.0489547	6.77887	0.216808	0.641483	0.998784	IARS2
ENSG00000067715	0.0836585	1.53519	0.0450745	0.831867	0.998784	SYT1
ENSG00000067798	0.337664	-0.585322	0.647287	0.421084	0.998784	NAV3
ENSG00000067829	-0.155394	4.81552	1.36499	0.242675	0.970563	IDH3G
ENSG00000067836	-0.277979	2.80044	1.41747	0.23382	0.969298	ROGDI
ENSG00000067840	-1.01203	0.941872	5.89572	0.0151777	0.422981	PDZD4
ENSG00000067900	0.198049	7.12465	2.86076	0.0907647	0.791493	ROCK1
ENSG00000067955	0.00537375	5.7186	0.00191963	0.965053	0.999079	CBFB
ENSG00000067992	0.13767	4.39058	0.962022	0.326678	0.996131	PDK3
ENSG00000068001	-0.0304864	8.32143	0.0689797	0.792828	0.998784	HYAL2
ENSG00000068024	-0.321218	5.62879	4.14846	0.0416724	0.614307	HDAC4
ENSG00000068028	0.0257601	4.87448	0.0306136	0.861105	0.998784	RASSF1
ENSG00000068079	-0.198115	1.57558	0.423033	0.515428	0.998784	IFI35
ENSG00000068097	0.268185	4.232	3.41986	0.0644165	0.715989	HEATR6
ENSG00000068120	-0.140996	5.55246	1.27452	0.258921	0.97299	COASY
ENSG00000068137	-0.269453	4.18645	2.00299	0.156989	0.90628	PLEKHH3
ENSG00000068305	0.0726986	5.66806	0.383263	0.535862	0.998784	MEF2A
ENSG00000068308	-0.145648	6.17944	1.89757	0.16835	0.914308	OTUD5
ENSG00000068323	0.0455894	6.00598	0.138575	0.709702	0.998784	TFE3
ENSG00000068354	-0.110948	3.84731	0.469854	0.493054	0.998784	TBC1D25
ENSG00000068366	0.206343	5.61287	1.98467	0.158899	0.90628	ACSL4
ENSG00000068383	-0.131711	4.66971	0.792818	0.373249	0.998784	INPP5A
ENSG00000068394	0.102156	4.95112	0.504415	0.477567	0.998784	GPKOW
ENSG00000068400	0.0749232	6.32429	0.535408	0.464342	0.998784	GRIPAP1
ENSG00000068438	0.140752	4.99071	0.882641	0.347479	0.997113	FTSJ1
ENSG00000068489	0.617159	3.92956	3.24383	0.071693	0.735144	PRR11
ENSG00000068615	-0.817116	0.684128	5.17499	0.0229143	0.498172	REEP1
ENSG00000068650	0.17152	7.78466	1.26189	0.261293	0.97299	ATP11A
ENSG00000068654	0.0397624	5.92193	0.109036	0.741244	0.998784	POLR1A
ENSG00000068697	-0.0972842	8.21958	0.686838	0.407242	0.998784	LAPTM4A
ENSG00000068724	0.0489103	2.85714	0.0397654	0.84194	0.998784	TTC7A
ENSG00000068745	-0.136428	6.15457	1.56208	0.211361	0.954399	IP6K2
ENSG00000068784	0.077748	4.56078	0.244218	0.621176	0.998784	SRBD1
ENSG00000068796	0.0700083	5.90027	0.3843	0.535311	0.998784	KIF2A
ENSG00000068831	-0.187407	5.11431	1.17256	0.278876	0.980971	RASGRP2
ENSG00000068878	0.0949889	6.83623	0.54576	0.460055	0.998784	PSME4
ENSG00000068885	-0.144438	3.96702	0.892601	0.344773	0.997113	IFT80
ENSG00000068903	-0.0967922	6.289	0.63473	0.425626	0.998784	SIRT2
ENSG00000068912	-0.0484589	6.32075	0.173553	0.676973	0.998784	ERLEC1
ENSG00000068971	-0.0534101	5.5022	0.159625	0.689502	0.998784	PPP2R5B
ENSG00000069020	0.0759008	8.28069	0.44885	0.502882	0.998784	MAST4
ENSG00000069122	0.0233814	9.65268	0.0321431	0.857714	0.998784	ADGRF5
ENSG00000069248	0.00834419	5.90349	0.0055535	0.940595	0.998784	NUP133
ENSG00000069275	0.0892772	8.14621	0.542711	0.461311	0.998784	NUCKS1
ENSG00000069329	0.0547639	7.47083	0.261421	0.609145	0.998784	VPS35
ENSG00000069345	0.0311616	6.38337	0.0946046	0.758403	0.998784	DNAJA2
ENSG00000069399	-0.321499	2.3127	2.03097	0.154122	0.905377	BCL3
ENSG00000069424	0.0983931	3.87732	0.382865	0.536074	0.998784	KCNAB2
ENSG00000069493	0.283395	2.64501	1.2503	0.263494	0.973434	CLEC2D
ENSG00000069509	0.0450344	3.72829	0.0604245	0.805826	0.998784	FUNDC1
ENSG00000069667	0.184327	4.98254	1.24339	0.264818	0.974166	RORA
ENSG00000069702	-0.311005	6.85429	0.952466	0.329092	0.996131	TGFBR3
ENSG00000069812	0.0206587	-0.250799	0.00193986	0.964869	0.999079	HES2
ENSG00000069849	0.0064908	7.47828	0.0029187	0.956915	0.999079	ATP1B3
ENSG00000069869	0.093918	6.44379	0.834993	0.360833	0.998784	NEDD4
ENSG00000069943	0.181106	2.42472	0.631841	0.426681	0.998784	PIGB
ENSG00000069956	0.0599666	6.16458	0.286205	0.592663	0.998784	MAPK6
ENSG00000069966	0.302927	3.13407	1.53331	0.215616	0.957839	GNB5
ENSG00000069974	0.00628764	4.68558	0.00195651	0.964719	0.999079	RAB27A
ENSG00000069998	-0.188485	5.29062	1.62001	0.203091	0.946059	HDHD5
ENSG00000070010	-0.131864	5.63053	1.32971	0.248857	0.972127	UFD1
ENSG00000070018	0.044706	6.89131	0.101295	0.750281	0.998784	LRP6
ENSG00000070047	-0.133256	6.11078	1.73054	0.188342	0.922641	PHRF1
ENSG00000070061	0.0911362	5.86742	0.780923	0.376859	0.998784	ELP1
ENSG00000070081	-0.0432236	5.78952	0.0651232	0.798574	0.998784	NUCB2
ENSG00000070087	-0.0571672	6.71081	0.217386	0.641039	0.998784	PFN2
ENSG00000070214	-0.152535	7.48041	1.21835	0.269685	0.975475	SLC44A1
ENSG00000070269	-0.089279	4.26406	0.351696	0.553154	0.998784	TMEM260
ENSG00000070366	-0.0281175	5.336	0.0568978	0.811468	0.998784	SMG6
ENSG00000070367	0.0310329	7.40863	0.0814636	0.775324	0.998784	EXOC5
ENSG00000070371	-0.183484	2.77089	0.787067	0.374989	0.998784	CLTCL1
ENSG00000070404	-0.0843869	2.94925	0.163218	0.686211	0.998784	FSTL3
ENSG00000070413	-0.0729888	7.1208	0.383632	0.535666	0.998784	DGCR2
ENSG00000070423	-0.0895834	5.47197	0.454656	0.500132	0.998784	RNF126
ENSG00000070444	-0.123313	4.31248	0.655231	0.418248	0.998784	MNT
ENSG00000070476	-0.0126507	4.68767	0.00748514	0.931056	0.998784	ZXDC
ENSG00000070495	-0.0916075	4.38728	0.301601	0.58288	0.998784	JMJD6
ENSG00000070501	-0.0984332	3.73934	0.361466	0.547693	0.998784	POLB
ENSG00000070526	-0.0569741	0.13988	0.0173235	0.895286	0.998784	ST6GALNAC1
ENSG00000070540	-0.335686	5.4205	3.38863	0.0656474	0.720753	WIPI1
ENSG00000070610	0.0528262	7.37758	0.209644	0.647047	0.998784	GBA2
ENSG00000070614	0.104827	9.02664	0.605441	0.43651	0.998784	NDST1
ENSG00000070669	0.18899	-0.548217	0.207043	0.649095	0.998784	ASNS
ENSG00000070718	-0.119964	5.08228	0.703704	0.401542	0.998784	AP3M2
ENSG00000070756	0.092074	9.69	0.529185	0.46695	0.998784	PABPC1
ENSG00000070759	-0.0390271	1.76992	0.0146361	0.903707	0.998784	TESK2
ENSG00000070761	0.0884111	4.9152	0.396177	0.52907	0.998784	CFAP20
ENSG00000070770	0.123195	5.87589	1.02687	0.310894	0.992847	CSNK2A2
ENSG00000070778	0.0318528	5.24816	0.0544719	0.815457	0.998784	PTPN21
ENSG00000070785	0.168522	3.83651	0.871562	0.350523	0.997274	EIF2B3
ENSG00000070814	-0.0328903	5.45554	0.080944	0.776022	0.998784	TCOF1
ENSG00000070831	0.00770024	8.74547	0.00466049	0.945572	0.998784	CDC42
ENSG00000070882	0.278394	5.14197	2.36214	0.124312	0.864904	OSBPL3
ENSG00000070950	0.140167	3.04962	0.41914	0.517367	0.998784	RAD18
ENSG00000070961	0.207624	5.49704	2.69011	0.100973	0.813393	ATP2B1
ENSG00000071051	-0.092932	5.71905	0.574377	0.448525	0.998784	NCK2
ENSG00000071054	0.0317984	10.0533	0.0614689	0.804189	0.998784	MAP4K4
ENSG00000071073	0.0482602	5.01173	0.111479	0.738467	0.998784	MGAT4A
ENSG00000071082	0.00116082	8.60629	5.75503e-05	0.993947	0.999447	RPL31
ENSG00000071127	0.0958749	9.44854	0.542202	0.461522	0.998784	WDR1
ENSG00000071189	-0.106758	5.73501	0.997601	0.317892	0.995473	SNX13
ENSG00000071205	-0.134598	3.27837	0.353223	0.552294	0.998784	ARHGAP10
ENSG00000071242	0.25522	10.0622	2.95304	0.085716	0.777056	RPS6KA2
ENSG00000071243	0.17832	4.31983	1.40334	0.236166	0.969534	ING3
ENSG00000071246	0.231787	10.3721	2.23664	0.134774	0.878549	VASH1
ENSG00000071282	0.307782	3.53872	1.32003	0.250587	0.972127	LMCD1
ENSG00000071462	0.00723364	5.48714	0.00361198	0.952076	0.998784	BUD23
ENSG00000071537	0.0775214	7.93717	0.36214	0.54732	0.998784	SEL1L
ENSG00000071539	0.647023	3.27804	3.85264	0.0496677	0.65383	TRIP13
ENSG00000071553	-0.0680417	8.51979	0.286814	0.592269	0.998784	ATP6AP1
ENSG00000071564	-0.138354	7.87776	1.50416	0.220033	0.959833	TCF3
ENSG00000071575	-0.657449	4.70332	3.44058	0.0636132	0.714281	TRIB2
ENSG00000071626	0.0349753	6.87006	0.110549	0.73952	0.998784	DAZAP1
ENSG00000071655	-0.0468037	5.64991	0.104062	0.747008	0.998784	MBD3
ENSG00000071794	-0.0279433	4.86409	0.0331694	0.855485	0.998784	HLTF
ENSG00000071859	-0.0189639	6.4211	0.0305651	0.861214	0.998784	FAM50A
ENSG00000071889	-0.183739	4.61346	1.73979	0.187165	0.922641	FAM3A
ENSG00000071894	-0.157187	7.89516	1.43548	0.230872	0.967055	CPSF1
ENSG00000071967	0.0624084	3.04288	0.0846238	0.771127	0.998784	CYBRD1
ENSG00000071994	-0.0172516	5.68051	0.0219728	0.882159	0.998784	PDCD2
ENSG00000072041	0.131153	0.741257	0.0554937	0.813766	0.998784	SLC6A15
ENSG00000072042	0.146013	6.06113	1.26936	0.259887	0.97299	RDH11
ENSG00000072062	0.000987912	6.92785	7.89671e-05	0.99291	0.999306	PRKACA
ENSG00000072071	-0.378421	5.03211	1.88121	0.170196	0.916129	ADGRL1
ENSG00000072110	-0.0348356	8.64845	0.0708213	0.790145	0.998784	ACTN1
ENSG00000072121	-0.0473158	5.84048	0.153852	0.694881	0.998784	ZFYVE26
ENSG00000072133	-0.121077	3.11995	0.177507	0.673524	0.998784	RPS6KA6
ENSG00000072134	-0.0721819	5.50371	0.334673	0.56292	0.998784	EPN2
ENSG00000072135	-0.843621	4.72064	14.8437	0.000116796	0.031852	PTPN18
ENSG00000072163	0.315144	1.22886	1.21228	0.270881	0.976012	LIMS2
ENSG00000072195	-1.20582	0.675677	9.95294	0.00160593	0.157216	SPEG
ENSG00000072201	-0.352858	2.17391	1.31243	0.251955	0.972127	LNX1
ENSG00000072210	0.0381693	4.59816	0.065055	0.798678	0.998784	ALDH3A2
ENSG00000072274	0.600288	5.82434	2.51773	0.112573	0.832665	TFRC
ENSG00000072310	-0.300549	5.66639	6.07912	0.0136789	0.400199	SREBF1
ENSG00000072364	0.0481608	7.05559	0.1215	0.727413	0.998784	AFF4
ENSG00000072401	-0.00703828	5.01805	0.00272818	0.958344	0.999079	UBE2D1
ENSG00000072415	0.112393	5.3886	0.865686	0.352152	0.998584	PALS1
ENSG00000072422	-0.0409407	6.04231	0.159602	0.689523	0.998784	RHOBTB1
ENSG00000072501	0.134397	6.54328	1.54262	0.214229	0.956349	SMC1A
ENSG00000072506	-0.0784125	5.33973	0.416154	0.518862	0.998784	HSD17B10
ENSG00000072518	-0.0717981	5.54421	0.347512	0.555525	0.998784	MARK2
ENSG00000072571	1.00544	2.95092	6.68565	0.0097192	0.354741	HMMR
ENSG00000072609	-0.170267	6.02479	2.38549	0.122467	0.859416	CHFR
ENSG00000072682	0.0276487	5.51319	0.0105262	0.918283	0.998784	P4HA2
ENSG00000072736	-0.000478908	4.43405	1.0339e-05	0.997434	0.999447	NFATC3
ENSG00000072756	0.0290637	4.22012	0.0402396	0.841013	0.998784	TRNT1
ENSG00000072778	-0.105869	7.912	0.763531	0.382226	0.998784	ACADVL
ENSG00000072786	0.11308	7.43774	0.616968	0.432176	0.998784	STK10
ENSG00000072803	0.05098	6.27274	0.249098	0.617711	0.998784	FBXW11
ENSG00000072818	-0.0847869	0.618565	0.0548876	0.814767	0.998784	ACAP1
ENSG00000072832	-0.118639	6.21741	1.05919	0.303399	0.98974	CRMP1
ENSG00000072840	0.140895	4.78496	1.13406	0.28691	0.986838	EVC
ENSG00000072849	-0.0217318	5.18849	0.0300742	0.862322	0.998784	DERL2
ENSG00000072858	-1.16765	-0.314218	7.54046	0.00603287	0.294358	SIDT1
ENSG00000072864	0.123789	4.28295	0.431427	0.511289	0.998784	NDE1
ENSG00000072952	-0.266397	1.76894	0.397724	0.528267	0.998784	IRAG1
ENSG00000072954	0.00491885	1.47374	0.00033045	0.985497	0.999079	TMEM38A
ENSG00000072958	0.00149049	5.96272	0.000130641	0.990881	0.999162	AP1M1
ENSG00000073008	-0.0119176	5.99459	0.0136378	0.907034	0.998784	PVR
ENSG00000073050	-0.13348	4.20661	0.804892	0.369635	0.998784	XRCC1
ENSG00000073060	0.279769	5.33039	4.91689	0.0265953	0.522061	SCARB1
ENSG00000073111	0.199578	4.16561	1.52393	0.217025	0.959833	MCM2
ENSG00000073169	-0.17626	4.76894	1.28767	0.256478	0.97278	SELENOO
ENSG00000073331	0.395968	1.78314	2.49577	0.114152	0.836934	ALPK1
ENSG00000073350	0.292332	4.7564	2.18145	0.139683	0.88922	LLGL2
ENSG00000073417	-0.238718	5.66943	3.1731	0.0748603	0.742863	PDE8A
ENSG00000073464	0.289585	4.95164	2.1046	0.146857	0.898727	CLCN4
ENSG00000073536	-0.094891	3.80007	0.23497	0.627863	0.998784	NLE1
ENSG00000073578	-0.171156	1.73408	0.404355	0.524849	0.998784	SDHA
ENSG00000073584	-0.0207072	3.53315	0.0134615	0.907634	0.998784	SMARCE1
ENSG00000073605	-0.0272195	3.30118	0.019621	0.888601	0.998784	GSDMB
ENSG00000073614	0.0766526	6.38595	0.568908	0.450693	0.998784	KDM5A
ENSG00000073670	0.35665	-0.873221	0.366713	0.544801	0.998784	ADAM11
ENSG00000073711	0.173429	5.71576	2.02963	0.154258	0.905377	PPP2R3A
ENSG00000073712	0.195204	7.38657	3.19205	0.0739972	0.739101	FERMT2
ENSG00000073756	-0.882483	-0.0269656	5.51946	0.018806	0.471678	PTGS2
ENSG00000073792	-0.0138253	7.0793	0.0174922	0.89478	0.998784	IGF2BP2
ENSG00000073803	2.44329	3.25953	3.22329	0.0725974	0.736683	MAP3K13
ENSG00000073849	-0.349711	5.9522	1.86349	0.172223	0.916129	ST6GAL1
ENSG00000073910	-0.191432	3.88737	0.90066	0.342605	0.997113	FRY
ENSG00000073921	0.240803	7.56475	3.43885	0.0636798	0.714281	PICALM
ENSG00000073969	0.0273551	4.66639	0.0265974	0.87045	0.998784	NSF
ENSG00000074054	0.0269791	6.86122	0.062217	0.803026	0.998784	CLASP1
ENSG00000074071	-0.0613414	5.03729	0.202337	0.652841	0.998784	MRPS34
ENSG00000074181	-0.113593	7.68982	0.409808	0.522067	0.998784	NOTCH3
ENSG00000074201	-0.0564306	5.57423	0.192505	0.66084	0.998784	CLNS1A
ENSG00000074219	-0.166516	6.31005	1.65982	0.197628	0.93833	TEAD2
ENSG00000074266	-0.148164	3.28288	0.567311	0.451329	0.998784	EED
ENSG00000074276	-0.311222	-0.535973	0.493444	0.482395	0.998784	CDHR2
ENSG00000074319	0.0618307	5.93331	0.369206	0.543437	0.998784	TSG101
ENSG00000074356	-0.00296852	6.61781	0.000774902	0.977792	0.999079	NCBP3
ENSG00000074416	0.179677	1.45088	0.240676	0.623719	0.998784	MGLL
ENSG00000074527	0.749349	5.10442	2.87679	0.0898649	0.788292	NTN4
ENSG00000074582	-0.00083232	4.43831	3.40914e-05	0.995341	0.999447	BCS1L
ENSG00000074590	0.0700648	7.02349	0.0746693	0.784656	0.998784	NUAK1
ENSG00000074603	0.0797148	6.26762	0.600983	0.438203	0.998784	DPP8
ENSG00000074621	-0.0682299	4.46481	0.187671	0.664862	0.998784	SLC24A1
ENSG00000074657	0.152773	7.9179	1.58051	0.208687	0.950585	ZNF532
ENSG00000074660	-0.262245	7.51467	3.86223	0.0493847	0.651861	SCARF1
ENSG00000074695	0.0756077	7.15835	0.27593	0.599381	0.998784	LMAN1
ENSG00000074696	-0.148837	7.39194	1.34384	0.246358	0.972127	HACD3
ENSG00000074706	0.831632	0.235276	1.59658	0.206388	0.947343	IPCEF1
ENSG00000074755	-0.0523852	6.38294	0.218088	0.6405	0.998784	ZZEF1
ENSG00000074800	0.0272151	9.05721	0.0558804	0.81313	0.998784	ENO1
ENSG00000074842	-0.0133011	7.16655	0.0142487	0.904984	0.998784	MYDGF
ENSG00000074855	-0.11622	5.52939	0.570655	0.449999	0.998784	ANO8
ENSG00000074935	-0.0736946	3.69011	0.19471	0.659025	0.998784	TUBE1
ENSG00000074964	-0.102848	2.50966	0.159588	0.689536	0.998784	ARHGEF10L
ENSG00000075089	0.0632395	4.19154	0.158662	0.690392	0.998784	ACTR6
ENSG00000075131	0.329987	2.7518	1.51904	0.217764	0.959833	TIPIN
ENSG00000075142	-0.0734477	5.91353	0.520538	0.470612	0.998784	SRI
ENSG00000075151	0.0023367	7.67851	0.000444992	0.98317	0.999079	EIF4G3
ENSG00000075188	0.204588	3.6701	1.19491	0.274342	0.976229	NUP37
ENSG00000075213	1.56295	1.37509	26.4474	2.70807e-07	0.000258485	SEMA3A
ENSG00000075218	0.957725	3.36341	4.88046	0.0271625	0.523987	GTSE1
ENSG00000075234	-0.0146814	4.74953	0.0117382	0.913724	0.998784	TTC38
ENSG00000075239	0.118716	4.71843	0.523818	0.469218	0.998784	ACAT1
ENSG00000075240	-0.317248	4.66784	4.71767	0.0298541	0.541487	GRAMD4
ENSG00000075275	0.573611	0.420824	1.66754	0.196588	0.936459	CELSR1
ENSG00000075292	0.0202833	7.18549	0.0333307	0.855138	0.998784	ZNF638
ENSG00000075303	-0.0575498	4.37052	0.13893	0.709347	0.998784	SLC25A40
ENSG00000075336	0.01182	4.26729	0.00603233	0.938092	0.998784	TIMM21
ENSG00000075340	-1.48282	0.552268	8.8321	0.00295977	0.206833	ADD2
ENSG00000075391	-0.059029	6.2088	0.303775	0.581525	0.998784	RASAL2
ENSG00000075399	-0.213781	4.88582	1.98623	0.158736	0.90628	VPS9D1
ENSG00000075407	-0.341436	4.44375	0.707047	0.400426	0.998784	ZNF37A
ENSG00000075413	-0.0449716	6.05827	0.192139	0.661142	0.998784	MARK3
ENSG00000075415	0.0999564	8.59462	0.77102	0.379902	0.998784	SLC25A3
ENSG00000075420	0.0896598	8.60148	0.338192	0.560875	0.998784	FNDC3B
ENSG00000075426	0.0446791	6.61011	0.146229	0.702165	0.998784	FOSL2
ENSG00000075539	0.327503	7.23633	6.51639	0.0106885	0.372681	FRYL
ENSG00000075568	-0.129757	6.01959	1.12801	0.288201	0.986838	TMEM131
ENSG00000075618	0.0920557	10.7941	0.221322	0.638034	0.998784	FSCN1
ENSG00000075624	0.160909	12.2945	1.02643	0.310998	0.992847	ACTB
ENSG00000075651	0.352533	7.25202	7.06428	0.00786358	0.318548	PLD1
ENSG00000075702	0.32912	2.56788	1.46262	0.226513	0.963677	WDR62
ENSG00000075711	-0.0106675	5.75822	0.00632635	0.936604	0.998784	DLG1
ENSG00000075785	0.011795	8.25058	0.0111084	0.916061	0.998784	RAB7A
ENSG00000075790	-0.149166	0.46481	0.143475	0.704851	0.998784	BCAP29
ENSG00000075826	-0.0570746	4.63406	0.0969453	0.755527	0.998784	SEC31B
ENSG00000075856	-0.0706059	5.21974	0.320009	0.571602	0.998784	SART3
ENSG00000075886	-0.253416	-0.253256	0.198723	0.655753	0.998784	TUBA3D
ENSG00000075914	-0.122418	3.79807	0.386822	0.533975	0.998784	EXOSC7
ENSG00000075945	0.0633738	5.97319	0.293544	0.587958	0.998784	KIFAP3
ENSG00000075975	-0.088343	4.2197	0.327051	0.567401	0.998784	MKRN2
ENSG00000076003	0.285207	5.65252	2.47581	0.11561	0.84156	MCM6
ENSG00000076043	-0.0140723	5.32607	0.00585555	0.939004	0.998784	REXO2
ENSG00000076053	0.09788	4.37802	0.317537	0.573092	0.998784	RBM7
ENSG00000076067	-0.114991	7.56281	1.00941	0.315044	0.994442	RBMS2
ENSG00000076108	-0.00849303	7.59351	0.00641942	0.936141	0.998784	BAZ2A
ENSG00000076201	-0.0198223	6.29657	0.032078	0.857857	0.998784	PTPN23
ENSG00000076242	-0.000774785	4.72933	3.30876e-05	0.99541	0.999447	MLH1
ENSG00000076248	-0.0190456	4.91638	0.0205766	0.885938	0.998784	UNG
ENSG00000076258	0.198799	1.34364	0.199721	0.654946	0.998784	FMO4
ENSG00000076321	-0.0647496	5.09645	0.175564	0.675214	0.998784	KLHL20
ENSG00000076351	0.423809	3.05664	2.42912	0.1191	0.850827	SLC46A1
ENSG00000076356	-0.170215	7.63715	1.09745	0.294827	0.98838	PLXNA2
ENSG00000076382	0.698206	3.24002	3.68391	0.0549398	0.681893	SPAG5
ENSG00000076513	0.0668593	5.92926	0.423751	0.515071	0.998784	ANKRD13A
ENSG00000076554	-0.276468	0.889903	0.801741	0.370573	0.998784	TPD52
ENSG00000076555	0.261189	1.84082	0.544425	0.460605	0.998784	ACACB
ENSG00000076604	-0.161879	6.35214	1.85057	0.173717	0.917348	TRAF4
ENSG00000076641	0.633669	-0.195445	1.44147	0.229902	0.96661	PAG1
ENSG00000076650	-0.00942104	2.94086	0.00220235	0.96257	0.999079	GPATCH1
ENSG00000076662	-0.113363	-0.704048	0.0528376	0.818197	0.998784	ICAM3
ENSG00000076685	0.0412608	5.47141	0.112965	0.736793	0.998784	NT5C2
ENSG00000076706	0.703769	10.3804	6.59241	0.0102414	0.363738	MCAM
ENSG00000076716	1.02858	8.64395	9.16428	0.00246785	0.192164	GPC4
ENSG00000076770	0.419932	3.81815	6.48929	0.0108526	0.376348	MBNL3
ENSG00000076826	-0.0415153	1.59851	0.01319	0.908566	0.998784	CAMSAP3
ENSG00000076924	-0.129221	5.54521	0.831862	0.361735	0.998784	XAB2
ENSG00000076928	-0.0311907	7.24141	0.0749409	0.784274	0.998784	ARHGEF1
ENSG00000076944	0.331512	2.70106	2.05036	0.15217	0.902151	STXBP2
ENSG00000076984	-0.173737	5.49963	1.50529	0.21986	0.959833	MAP2K7
ENSG00000077044	0.0474739	4.62255	0.123234	0.725553	0.998784	DGKD
ENSG00000077063	-1.62535	1.31045	11.8748	0.000568988	0.0893622	CTTNBP2
ENSG00000077092	0.58195	-0.120022	0.8831	0.347354	0.997113	RARB
ENSG00000077097	0.0951136	7.72321	0.713615	0.398246	0.998784	TOP2B
ENSG00000077147	0.0800175	8.16804	0.486275	0.485594	0.998784	TM9SF3
ENSG00000077150	0.332021	4.9629	5.50916	0.0189171	0.47361	NFKB2
ENSG00000077152	0.0332504	2.94007	0.0219999	0.882087	0.998784	UBE2T
ENSG00000077157	-0.0675519	3.72392	0.165167	0.684443	0.998784	PPP1R12B
ENSG00000077232	0.122607	8.11523	1.13441	0.286837	0.986838	DNAJC10
ENSG00000077235	-0.0092715	7.11491	0.0074778	0.931089	0.998784	GTF3C1
ENSG00000077238	-0.309031	7.08194	5.5749	0.0182197	0.461445	IL4R
ENSG00000077254	-0.0166995	6.35313	0.026496	0.870695	0.998784	USP33
ENSG00000077264	1.06494	0.319167	4.08239	0.0433324	0.624314	PAK3
ENSG00000077312	-0.00304126	4.75059	0.000349137	0.985092	0.999079	SNRPA
ENSG00000077348	-0.0557638	2.86714	0.0740175	0.785575	0.998784	EXOSC5
ENSG00000077380	0.131645	7.63629	1.45656	0.227478	0.963677	DYNC1I2
ENSG00000077454	-0.115237	4.13542	0.460916	0.497196	0.998784	LRCH4
ENSG00000077458	0.182537	4.72295	1.75472	0.185285	0.922641	FAM76B
ENSG00000077463	0.0415724	4.37641	0.0744956	0.7849	0.998784	SIRT6
ENSG00000077514	0.190198	4.3001	1.38928	0.238527	0.969586	POLD3
ENSG00000077549	-0.0579741	7.94839	0.279803	0.596831	0.998784	CAPZB
ENSG00000077585	-0.233858	4.56426	2.65461	0.10325	0.816533	GPR137B
ENSG00000077616	-0.622519	3.96855	5.15169	0.0232237	0.498362	NAALAD2
ENSG00000077684	-0.167129	4.44106	1.25279	0.26302	0.97299	JADE1
ENSG00000077713	0.0315157	3.64336	0.0180957	0.892991	0.998784	SLC25A43
ENSG00000077721	0.126377	6.38251	1.42034	0.233348	0.968639	UBE2A
ENSG00000077782	-0.158639	8.55262	0.950774	0.329522	0.996131	FGFR1
ENSG00000077942	-0.206065	6.77345	2.98887	0.0838385	0.776074	FBLN1
ENSG00000077943	-1.33071	4.82415	9.62117	0.00192348	0.174853	ITGA8
ENSG00000078018	1.33847	4.19537	13.4881	0.000240086	0.0530504	MAP2
ENSG00000078043	-0.0125545	4.96716	0.00941133	0.922717	0.998784	PIAS2
ENSG00000078053	-0.447976	-0.414871	0.552344	0.457361	0.998784	AMPH
ENSG00000078061	-0.0741978	5.30966	0.404829	0.524606	0.998784	ARAF
ENSG00000078070	-0.0410635	3.98009	0.0561845	0.812631	0.998784	MCCC1
ENSG00000078114	-0.790634	0.717613	3.94249	0.047081	0.639699	NEBL
ENSG00000078124	-0.152077	4.89133	1.04478	0.306713	0.990425	ACER3
ENSG00000078140	0.149557	6.71144	2.07725	0.149509	0.901985	UBE2K
ENSG00000078142	0.0964574	5.76122	0.68552	0.407693	0.998784	PIK3C3
ENSG00000078177	-0.0281369	5.20063	0.0529525	0.818003	0.998784	N4BP2
ENSG00000078237	-0.0419238	5.1028	0.0444368	0.833043	0.998784	TIGAR
ENSG00000078246	-0.0312316	5.19734	0.0547396	0.815012	0.998784	TULP3
ENSG00000078269	0.406053	7.9976	5.34225	0.0208146	0.49239	SYNJ2
ENSG00000078304	0.0632825	6.31455	0.332338	0.564286	0.998784	PPP2R5C
ENSG00000078319	0.119889	3.81384	0.341341	0.559056	0.998784	NA
ENSG00000078369	0.0438218	9.01464	0.142351	0.705955	0.998784	GNB1
ENSG00000078401	0.00805908	8.81036	0.00182806	0.965896	0.999079	EDN1
ENSG00000078403	0.0665629	5.62012	0.368508	0.543819	0.998784	MLLT10
ENSG00000078487	-0.15979	0.593569	0.251847	0.615777	0.998784	ZCWPW1
ENSG00000078549	1.13604	3.40401	5.97353	0.0145222	0.409639	ADCYAP1R1
ENSG00000078596	-0.402344	7.65523	6.87713	0.00873059	0.335853	ITM2A
ENSG00000078618	-0.0252897	6.40349	0.052974	0.817967	0.998784	NRDC
ENSG00000078668	0.0398228	6.64525	0.158244	0.690778	0.998784	VDAC3
ENSG00000078674	0.0451201	7.22933	0.158818	0.690247	0.998784	PCM1
ENSG00000078687	-0.180679	4.09786	0.957359	0.327853	0.996131	TNRC6C
ENSG00000078699	-0.246338	4.98391	2.06934	0.150286	0.901985	CBFA2T2
ENSG00000078725	-0.997623	1.63566	6.06277	0.0138061	0.401505	BRINP1
ENSG00000078747	0.112025	6.39917	0.974271	0.323617	0.995767	ITCH
ENSG00000078804	0.217286	6.94648	0.800042	0.371081	0.998784	TP53INP2
ENSG00000078808	-0.0600354	8.02995	0.291122	0.589503	0.998784	SDF4
ENSG00000078814	-0.12725	0.495844	0.135566	0.712729	0.998784	MYH7B
ENSG00000078902	-0.102127	6.3918	0.837321	0.360164	0.998784	TOLLIP
ENSG00000078967	-0.34769	1.79019	1.98832	0.158517	0.90628	UBE2D4
ENSG00000079102	-1.10887	3.0169	4.41237	0.0356792	0.579131	RUNX1T1
ENSG00000079134	0.0370752	4.81116	0.0726186	0.787562	0.998784	THOC1
ENSG00000079150	-0.0822327	4.48875	0.254187	0.614142	0.998784	FKBP7
ENSG00000079156	-0.10331	0.044945	0.0599865	0.806517	0.998784	OSBPL6
ENSG00000079215	-1.47402	1.69333	10.9055	0.000958769	0.117139	SLC1A3
ENSG00000079246	0.0480224	8.24214	0.172331	0.678048	0.998784	XRCC5
ENSG00000079257	0.322825	6.35913	3.85138	0.0497051	0.65383	LXN
ENSG00000079277	0.157768	5.49131	1.91446	0.166468	0.91032	MKNK1
ENSG00000079308	0.403854	5.3722	7.70936	0.00549352	0.278403	TNS1
ENSG00000079313	-0.027455	5.56309	0.0375603	0.846329	0.998784	REXO1
ENSG00000079332	0.101884	7.35504	0.692917	0.405174	0.998784	SAR1A
ENSG00000079335	0.170617	2.90803	0.540524	0.462216	0.998784	CDC14A
ENSG00000079337	-0.252796	5.55609	1.31874	0.250819	0.972127	RAPGEF3
ENSG00000079385	-0.230345	3.80095	0.361407	0.547726	0.998784	CEACAM1
ENSG00000079387	0.216854	4.42586	2.322	0.127556	0.87006	SENP1
ENSG00000079432	0.02242	7.09993	0.0271946	0.869017	0.998784	CIC
ENSG00000079435	0.0852711	2.09687	0.102241	0.749156	0.998784	LIPE
ENSG00000079459	0.117938	7.16258	0.637665	0.424557	0.998784	FDFT1
ENSG00000079462	-0.244555	4.0812	1.60012	0.205886	0.947343	PAFAH1B3
ENSG00000079482	-0.0581349	5.23272	0.167651	0.682208	0.998784	OPHN1
ENSG00000079616	0.175946	4.08972	0.923939	0.336443	0.997113	KIF22
ENSG00000079691	-0.147506	4.1151	0.862008	0.353177	0.998584	CARMIL1
ENSG00000079739	-0.0306031	2.88763	0.0178702	0.893656	0.998784	PGM1
ENSG00000079785	-0.0257657	6.99148	0.0579536	0.80976	0.998784	DDX1
ENSG00000079805	-0.0682203	7.50517	0.445027	0.504706	0.998784	DNM2
ENSG00000079819	0.0724169	8.02736	0.39172	0.531397	0.998784	EPB41L2
ENSG00000079841	-0.0848478	0.848254	0.0626138	0.802411	0.998784	RIMS1
ENSG00000079931	0.698237	0.206353	3.32081	0.0684081	0.729704	MOXD1
ENSG00000079950	0.0651504	6.69574	0.331221	0.564941	0.998784	STX7
ENSG00000079974	-0.213195	4.37714	2.22158	0.136094	0.881749	RABL2B
ENSG00000079999	-0.107919	6.03787	0.764041	0.382067	0.998784	KEAP1
ENSG00000080189	0.118902	5.55962	1.03986	0.307854	0.991284	SLC35C2
ENSG00000080200	0.0190887	5.30122	0.0201756	0.887048	0.998784	CRYBG3
ENSG00000080298	0.0707852	4.68963	0.236093	0.627043	0.998784	RFX3
ENSG00000080345	0.102659	6.18203	1.02377	0.311627	0.992942	RIF1
ENSG00000080371	0.0268343	5.75054	0.054386	0.8156	0.998784	RAB21
ENSG00000080493	0.078497	5.19594	0.0907895	0.763176	0.998784	SLC4A4
ENSG00000080503	0.0702314	6.72722	0.410192	0.521872	0.998784	SMARCA2
ENSG00000080546	-0.045942	5.31525	0.0934466	0.75984	0.998784	SESN1
ENSG00000080561	-0.671268	1.67751	4.49472	0.0339998	0.572015	MID2
ENSG00000080573	1.69204	6.46654	6.41645	0.0113068	0.377802	COL5A3
ENSG00000080603	-0.591765	1.76471	4.51807	0.0335386	0.568627	SRCAP
ENSG00000080608	0.215311	4.91091	1.49272	0.221795	0.959833	PUM3
ENSG00000080709	0.209749	2.6224	0.841835	0.358872	0.998784	KCNN2
ENSG00000080802	-0.00141334	4.32919	8.22536e-05	0.992764	0.999256	CNOT4
ENSG00000080815	0.00470867	6.5067	0.00220177	0.962575	0.999079	PSEN1
ENSG00000080819	-0.0995396	5.08403	0.618191	0.43172	0.998784	CPOX
ENSG00000080822	0.0225391	6.54771	0.048514	0.825669	0.998784	CLDND1
ENSG00000080823	-0.0788765	1.57973	0.0845755	0.77119	0.998784	MOK
ENSG00000080824	0.0806139	9.07857	0.333029	0.563881	0.998784	HSP90AA1
ENSG00000080839	0.273223	3.08275	1.43866	0.230356	0.966838	RBL1
ENSG00000080845	0.229438	7.7966	3.58697	0.0582344	0.696207	DLGAP4
ENSG00000080854	-0.103824	2.1736	0.162385	0.68697	0.998784	IGSF9B
ENSG00000080947	-0.364357	2.83369	2.35469	0.124907	0.866602	CROCCP3
ENSG00000080986	0.944461	2.77025	5.17659	0.0228932	0.498172	NDC80
ENSG00000081014	0.0590847	3.8054	0.127266	0.721284	0.998784	AP4E1
ENSG00000081019	-0.00955819	4.24402	0.00381149	0.950772	0.998784	RSBN1
ENSG00000081026	-0.0487434	4.75698	0.131202	0.717189	0.998784	MAGI3
ENSG00000081041	0.160293	2.83857	0.0813091	0.775531	0.998784	CXCL2
ENSG00000081052	0.335848	0.682968	0.648418	0.420679	0.998784	COL4A4
ENSG00000081059	0.408171	0.846259	0.529351	0.46688	0.998784	TCF7
ENSG00000081087	-0.096607	6.10486	0.818169	0.365716	0.998784	OSTM1
ENSG00000081148	-0.315803	1.88801	1.04314	0.307093	0.990808	IMPG2
ENSG00000081154	0.0412413	6.69913	0.150206	0.698338	0.998784	PCNP
ENSG00000081177	0.0298129	5.44654	0.0624851	0.80261	0.998784	EXD2
ENSG00000081181	-0.278884	2.59128	1.33923	0.24717	0.972127	ARG2
ENSG00000081189	0.0452524	6.82078	0.0778933	0.780173	0.998784	MEF2C
ENSG00000081307	0.200792	5.39804	2.75597	0.0968919	0.803329	UBA5
ENSG00000081320	0.781707	3.84657	6.37222	0.011592	0.380026	STK17B
ENSG00000081377	-0.0723601	3.76583	0.162065	0.687262	0.998784	CDC14B
ENSG00000081386	0.108112	4.33541	0.485818	0.485799	0.998784	ZNF510
ENSG00000081665	-0.801751	2.79015	4.26097	0.0389976	0.597923	ZNF506
ENSG00000081692	-0.00514728	1.6227	0.000355855	0.98495	0.999079	JMJD4
ENSG00000081721	-0.00189198	4.1268	0.000154379	0.990087	0.999079	DUSP12
ENSG00000081760	-0.0186039	4.79928	0.0173165	0.895307	0.998784	AACS
ENSG00000081791	0.0348438	6.36446	0.117851	0.731377	0.998784	DELE1
ENSG00000081803	0.133318	1.95408	0.150802	0.697771	0.998784	CADPS2
ENSG00000081818	1.0062	0.376969	2.608	0.106326	0.81983	PCDHB4
ENSG00000081870	0.0795833	3.86331	0.255152	0.613471	0.998784	IFT25
ENSG00000081913	0.290623	5.09311	4.51317	0.0336349	0.568851	PHLPP1
ENSG00000081923	-0.0844318	5.70787	0.496618	0.48099	0.998784	ATP8B1
ENSG00000082014	-1.20527	1.73032	9.98894	0.00157484	0.155493	SMARCD3
ENSG00000082068	-0.00258699	4.94996	0.000382343	0.984399	0.999079	WDR70
ENSG00000082126	0.558703	-0.594137	0.644622	0.422042	0.998784	MPP4
ENSG00000082146	0.0088748	4.41079	0.0034213	0.953357	0.998784	STRADB
ENSG00000082153	0.177829	7.52971	1.96312	0.16118	0.907575	BZW1
ENSG00000082196	-0.72182	1.5172	2.98617	0.0839787	0.776345	C1QTNF3
ENSG00000082212	-0.131346	6.45472	1.22813	0.267771	0.975061	ME2
ENSG00000082213	0.143308	5.13708	1.23219	0.266981	0.975061	C5orf22
ENSG00000082258	0.104354	6.0177	1.01631	0.313397	0.993692	CCNT2
ENSG00000082269	0.0610035	4.56791	0.11567	0.733778	0.998784	FAM135A
ENSG00000082438	-0.0347432	4.58507	0.0182089	0.892659	0.998784	COBLL1
ENSG00000082458	0.69301	-0.334462	1.99168	0.158165	0.90628	DLG3
ENSG00000082497	-0.00134391	3.09112	2.95697e-05	0.995661	0.999447	SERTAD4
ENSG00000082512	-0.106135	3.50815	0.183563	0.668329	0.998784	TRAF5
ENSG00000082515	-0.0506228	5.49843	0.168115	0.681792	0.998784	MRPL22
ENSG00000082516	-0.0414984	4.59036	0.0843508	0.771486	0.998784	GEMIN5
ENSG00000082641	-0.100455	8.9243	0.68688	0.407228	0.998784	NFE2L1
ENSG00000082684	1.12054	-0.825546	4.96841	0.0258144	0.514193	SEMA5B
ENSG00000082701	0.0680752	6.91443	0.440602	0.506832	0.998784	GSK3B
ENSG00000082781	0.0528549	7.84965	0.140105	0.708176	0.998784	ITGB5
ENSG00000082805	0.112299	6.96168	1.13956	0.285746	0.986838	ERC1
ENSG00000082898	0.0787619	7.23143	0.494383	0.481979	0.998784	XPO1
ENSG00000082996	0.0689399	5.45628	0.257354	0.611944	0.998784	RNF13
ENSG00000083067	1.19944	-0.714865	1.67244	0.195932	0.934209	TRPM3
ENSG00000083093	0.0835962	4.02671	0.285549	0.593087	0.998784	PALB2
ENSG00000083097	-0.0698627	4.76071	0.205108	0.650629	0.998784	DOP1A
ENSG00000083099	0.0759535	4.98266	0.314507	0.574928	0.998784	LYRM2
ENSG00000083123	0.0583711	4.1377	0.123657	0.725102	0.998784	BCKDHB
ENSG00000083168	0.119742	6.60491	1.31581	0.251345	0.972127	KAT6A
ENSG00000083223	0.0848376	5.73848	0.406728	0.523635	0.998784	TUT7
ENSG00000083290	0.0296386	4.87851	0.0506592	0.82192	0.998784	ULK2
ENSG00000083312	-0.0157894	8.15838	0.0212045	0.884223	0.998784	TNPO1
ENSG00000083444	0.00420989	9.8052	0.000871716	0.976446	0.999079	PLOD1
ENSG00000083457	-0.0865027	3.98166	0.291012	0.589573	0.998784	ITGAE
ENSG00000083520	0.0706146	6.17731	0.343742	0.557677	0.998784	DIS3
ENSG00000083535	0.0753248	4.30545	0.235104	0.627765	0.998784	PIBF1
ENSG00000083544	0.0309081	3.35975	0.0309614	0.860327	0.998784	TDRD3
ENSG00000083635	0.0361715	2.61268	0.0267901	0.869986	0.998784	NUFIP1
ENSG00000083642	-0.0636087	5.55949	0.274904	0.600061	0.998784	PDS5B
ENSG00000083720	0.312838	4.79936	3.55246	0.0594573	0.699216	OXCT1
ENSG00000083750	-0.189604	4.62767	1.42906	0.231918	0.967226	RRAGB
ENSG00000083799	0.119781	5.42367	1.05773	0.303734	0.98974	CYLD
ENSG00000083807	-0.0511549	1.04777	0.0183171	0.892342	0.998784	SLC27A5
ENSG00000083812	-0.0604267	3.40799	0.113581	0.736103	0.998784	ZNF324
ENSG00000083814	0.0382488	3.27226	0.0295498	0.863516	0.998784	ZNF671
ENSG00000083817	0.060761	2.622	0.0743541	0.7851	0.998784	ZNF416
ENSG00000083828	-0.0628497	2.57599	0.053492	0.817095	0.998784	ZNF586
ENSG00000083838	-0.203685	1.82261	0.652449	0.419238	0.998784	ZNF446
ENSG00000083844	-0.0257779	4.39073	0.032204	0.857581	0.998784	ZNF264
ENSG00000083845	-0.135043	8.46092	0.911829	0.33963	0.997113	RPS5
ENSG00000083857	-0.255336	6.4567	1.43581	0.230818	0.967055	FAT1
ENSG00000083896	0.101828	6.47095	1.03624	0.308699	0.991471	YTHDC1
ENSG00000083937	0.0296074	5.76349	0.0720052	0.788439	0.998784	CHMP2B
ENSG00000084070	0.207238	4.60188	2.33141	0.126787	0.869072	SMAP2
ENSG00000084072	0.0102229	5.29704	0.00664549	0.935029	0.998784	PPIE
ENSG00000084073	0.0917419	6.26387	0.783916	0.375946	0.998784	ZMPSTE24
ENSG00000084090	0.027831	6.57011	0.0692852	0.79238	0.998784	STARD7
ENSG00000084092	-0.172375	4.47771	1.19082	0.275164	0.977052	NOA1
ENSG00000084093	-0.0329041	6.43242	0.103173	0.748055	0.998784	REST
ENSG00000084112	-0.235518	6.56828	1.5151	0.218363	0.959833	SSH1
ENSG00000084207	-0.0998832	8.79068	0.638456	0.42427	0.998784	GSTP1
ENSG00000084234	-0.103986	11.3992	0.533116	0.4653	0.998784	APLP2
ENSG00000084444	0.0592701	4.77585	0.18039	0.671039	0.998784	FAM234B
ENSG00000084463	0.00612081	6.14235	0.00347909	0.952965	0.998784	WBP11
ENSG00000084623	-0.0481434	6.94954	0.190835	0.662223	0.998784	EIF3I
ENSG00000084652	-0.0910249	6.81476	0.765429	0.381635	0.998784	TXLNA
ENSG00000084674	0.829997	1.5219	3.19969	0.0736522	0.73883	APOB
ENSG00000084676	0.0229629	5.21691	0.0350463	0.851499	0.998784	NCOA1
ENSG00000084693	-0.204056	5.07456	2.05109	0.152098	0.902151	AGBL5
ENSG00000084710	0.238605	2.88737	1.00066	0.31715	0.995473	EFR3B
ENSG00000084731	-0.309967	5.95022	8.1994	0.00419042	0.248047	KIF3C
ENSG00000084733	0.0410315	7.36529	0.135903	0.712388	0.998784	RAB10
ENSG00000084754	0.0357037	7.81046	0.10921	0.741045	0.998784	HADHA
ENSG00000084764	-0.173125	3.8696	1.10488	0.293199	0.987583	MAPRE3
ENSG00000084774	-0.0350039	5.89837	0.113023	0.736729	0.998784	CAD
ENSG00000085063	-0.169155	7.63162	1.13341	0.287049	0.986838	CD59
ENSG00000085117	-0.366037	6.04507	4.38104	0.0363408	0.58228	CD82
ENSG00000085185	-0.152408	5.20012	0.948237	0.330168	0.996131	BCORL1
ENSG00000085224	0.0804337	7.53872	0.497408	0.480641	0.998784	ATRX
ENSG00000085231	0.10762	3.51932	0.369423	0.543319	0.998784	AK6
ENSG00000085274	0.179014	3.66692	1.05742	0.303804	0.98974	MYNN
ENSG00000085276	0.219481	9.13806	2.96104	0.0852931	0.777056	MECOM
ENSG00000085365	-0.024458	5.74163	0.0505744	0.822067	0.998784	SCAMP1
ENSG00000085377	0.0544354	5.36564	0.179259	0.672011	0.998784	PREP
ENSG00000085382	-0.0806264	4.93091	0.39667	0.528814	0.998784	HACE1
ENSG00000085415	0.0867875	4.34153	0.305858	0.580233	0.998784	SEH1L
ENSG00000085433	0.0768544	4.73151	0.180625	0.670837	0.998784	WDR47
ENSG00000085449	-0.0976317	5.84166	0.647612	0.420968	0.998784	WDFY1
ENSG00000085465	0.0580836	2.24457	0.0424267	0.836808	0.998784	OVGP1
ENSG00000085491	0.142507	6.5093	1.65413	0.198398	0.939702	SLC25A24
ENSG00000085511	0.079546	4.68724	0.342064	0.558641	0.998784	MAP3K4
ENSG00000085514	-0.677763	-0.769057	1.99463	0.157858	0.90628	PILRA
ENSG00000085552	-0.0894589	-0.303335	0.0528995	0.818093	0.998784	IGSF9
ENSG00000085644	-0.0488693	4.09501	0.0975653	0.754771	0.998784	ZNF213
ENSG00000085662	-0.0631989	5.77627	0.286089	0.592738	0.998784	AKR1B1
ENSG00000085719	0.143311	6.72642	1.7855	0.181476	0.919435	CPNE3
ENSG00000085721	0.00561045	5.41449	0.00217239	0.962825	0.999079	RRN3
ENSG00000085733	0.0155166	8.76347	0.0163063	0.89839	0.998784	CTTN
ENSG00000085760	0.119731	4.78627	0.69253	0.405305	0.998784	MTIF2
ENSG00000085788	0.0954607	6.32304	0.896499	0.343722	0.997113	DDHD2
ENSG00000085831	-0.649012	1.00826	4.50743	0.033748	0.570132	TTC39A
ENSG00000085832	0.0542287	6.11739	0.263607	0.607653	0.998784	EPS15
ENSG00000085840	0.587736	1.35015	2.59637	0.107109	0.821579	ORC1
ENSG00000085871	0.389571	6.48099	3.53188	0.0601996	0.701273	MGST2
ENSG00000085872	-0.181458	5.01298	1.91399	0.16652	0.91032	CHERP
ENSG00000085978	0.0231461	5.18591	0.0245183	0.875573	0.998784	ATG16L1
ENSG00000085982	-0.0248294	5.66988	0.0474337	0.827591	0.998784	USP40
ENSG00000085998	-0.107574	6.18168	1.08053	0.298578	0.989099	POMGNT1
ENSG00000085999	0.291286	1.31308	0.425931	0.513992	0.998784	RAD54L
ENSG00000086015	-0.0419864	5.19347	0.119773	0.729281	0.998784	MAST2
ENSG00000086061	0.114035	7.81086	1.02265	0.311892	0.992956	DNAJA1
ENSG00000086062	-0.0261852	6.82635	0.0583301	0.809155	0.998784	B4GALT1
ENSG00000086065	0.0532479	6.08922	0.258372	0.611241	0.998784	CHMP5
ENSG00000086102	0.107315	5.23335	0.651325	0.419639	0.998784	NFX1
ENSG00000086189	-0.0392908	3.697	0.0560028	0.812929	0.998784	DIMT1
ENSG00000086200	0.159762	6.56539	1.69755	0.192609	0.928806	IPO11
ENSG00000086205	-1.65922	3.47686	0.478116	0.489277	0.998784	FOLH1
ENSG00000086232	0.150368	6.71828	1.70343	0.19184	0.927596	EIF2AK1
ENSG00000086289	-0.0581802	3.51796	0.074304	0.78517	0.998784	EPDR1
ENSG00000086300	0.194704	2.18996	0.50959	0.475316	0.998784	SNX10
ENSG00000086475	-0.023457	6.36902	0.0571603	0.811042	0.998784	SEPHS1
ENSG00000086504	-0.024226	5.53584	0.0415887	0.838406	0.998784	MRPL28
ENSG00000086506	-0.472678	-0.933288	0.650224	0.420033	0.998784	HBQ1
ENSG00000086544	0.0216941	4.09583	0.0134832	0.90756	0.998784	ITPKC
ENSG00000086589	-0.0733828	6.02835	0.360577	0.548186	0.998784	RBM22
ENSG00000086598	0.135652	7.61244	0.876437	0.34918	0.997113	TMED2
ENSG00000086619	-0.128625	3.61186	0.328073	0.566796	0.998784	ERO1B
ENSG00000086666	0.0962251	6.86922	0.65312	0.418999	0.998784	ZFAND6
ENSG00000086712	0.254042	3.75714	1.8185	0.177492	0.917567	TXLNG
ENSG00000086730	0.0113595	-0.684815	0.000559266	0.981133	0.999079	LAT2
ENSG00000086758	-0.0105029	8.20219	0.00722225	0.932274	0.998784	HUWE1
ENSG00000086827	0.023937	4.59339	0.0279407	0.867248	0.998784	ZW10
ENSG00000086848	-0.26577	2.78774	1.49288	0.22177	0.959833	ALG9
ENSG00000086991	-0.184331	5.22676	2.36721	0.123908	0.863534	NOX4
ENSG00000087008	0.0510308	4.77638	0.0853707	0.770147	0.998784	ACOX3
ENSG00000087053	0.0644902	6.09285	0.403159	0.525462	0.998784	MTMR2
ENSG00000087074	0.10122	5.86871	0.815	0.366646	0.998784	PPP1R15A
ENSG00000087076	-0.159608	5.45327	1.14934	0.283686	0.985965	HSD17B14
ENSG00000087077	-0.117756	5.96715	0.767557	0.380974	0.998784	TRIP6
ENSG00000087085	-0.616394	0.125329	2.29945	0.129419	0.873396	ACHE
ENSG00000087086	-0.315407	10.068	7.10658	0.00768014	0.317003	FTL
ENSG00000087087	0.0284899	6.83994	0.0826109	0.77379	0.998784	SRRT
ENSG00000087088	-0.196408	7.5343	2.93724	0.0865587	0.777602	BAX
ENSG00000087095	0.0805214	6.13069	0.541127	0.461966	0.998784	NLK
ENSG00000087111	-0.0465644	6.85862	0.212625	0.644718	0.998784	PIGS
ENSG00000087152	-0.12036	7.28667	0.895677	0.343944	0.997113	ATXN7L3
ENSG00000087157	-0.139265	6.13022	0.845922	0.357709	0.998652	PGS1
ENSG00000087191	0.0242301	6.07211	0.0552427	0.814179	0.998784	PSMC5
ENSG00000087206	0.21084	5.74304	2.31564	0.128078	0.870094	UIMC1
ENSG00000087237	0.290867	0.438175	0.23331	0.62908	0.998784	CETP
ENSG00000087245	-0.149106	9.62215	1.28681	0.256636	0.97278	MMP2
ENSG00000087253	0.141423	7.58512	1.38828	0.238696	0.969586	LPCAT2
ENSG00000087263	0.173379	4.55578	1.24526	0.264459	0.974166	OGFOD1
ENSG00000087266	-0.0695341	6.82954	0.329521	0.565941	0.998784	SH3BP2
ENSG00000087269	-0.0240377	4.3836	0.0226096	0.880477	0.998784	NOP14
ENSG00000087274	-0.0752882	8.37334	0.490343	0.483774	0.998784	ADD1
ENSG00000087299	0.14498	3.25285	0.599704	0.438691	0.998784	L2HGDH
ENSG00000087301	-0.0513593	3.92577	0.102054	0.749378	0.998784	TXNDC16
ENSG00000087302	0.115344	7.09363	1.06591	0.301871	0.98974	RTRAF
ENSG00000087303	0.650529	7.61854	3.04496	0.0809879	0.767748	NID2
ENSG00000087338	0.130061	5.17945	0.975322	0.323356	0.995767	GMCL1
ENSG00000087365	0.0474953	7.48916	0.19592	0.658035	0.998784	SF3B2
ENSG00000087448	0.18312	5.43962	2.04946	0.15226	0.902333	KLHL42
ENSG00000087460	0.0135336	10.2184	0.0122829	0.911753	0.998784	GNAS
ENSG00000087470	0.103885	6.5911	0.812661	0.367335	0.998784	DNM1L
ENSG00000087502	0.0538691	5.26288	0.1239	0.724842	0.998784	ERGIC2
ENSG00000087586	0.397132	3.38486	1.47791	0.224101	0.962992	AURKA
ENSG00000087842	0.0103134	3.98651	0.00315767	0.955188	0.998933	PIR
ENSG00000087884	-0.051156	2.73125	0.0619739	0.803403	0.998784	AAMDC
ENSG00000087903	-0.334611	-0.452074	0.71318	0.39839	0.998784	RFX2
ENSG00000087995	0.0780995	4.22366	0.22853	0.632616	0.998784	METTL2A
ENSG00000088035	-0.0893683	4.31218	0.292469	0.588643	0.998784	ALG6
ENSG00000088038	-0.126741	5.77741	1.29431	0.255254	0.97278	CNOT3
ENSG00000088179	0.32769	5.45911	4.3214	0.0376359	0.589127	PTPN4
ENSG00000088205	0.165763	6.21826	2.62754	0.105025	0.818752	DDX18
ENSG00000088247	-0.0178509	8.00034	0.027949	0.867229	0.998784	KHSRP
ENSG00000088256	-0.148153	6.36602	1.79256	0.180615	0.919435	GNA11
ENSG00000088280	-0.20956	3.55524	0.744648	0.388176	0.998784	ASAP3
ENSG00000088298	-0.218416	5.85627	2.47087	0.115974	0.843004	EDEM2
ENSG00000088305	-0.16092	4.77473	0.581517	0.445718	0.998784	DNMT3B
ENSG00000088325	0.562787	4.86757	2.05423	0.151784	0.902151	TPX2
ENSG00000088340	0.0972523	0.817914	0.0818904	0.774752	0.998784	FER1L4
ENSG00000088356	-0.232673	4.99814	1.7265	0.188858	0.922641	PDRG1
ENSG00000088367	-0.206593	4.67384	1.31071	0.252266	0.972127	EPB41L1
ENSG00000088387	0.378293	9.11939	6.24629	0.0124454	0.384008	DOCK9
ENSG00000088448	0.0884153	6.47243	0.535657	0.464238	0.998784	ANKRD10
ENSG00000088451	0.0768786	3.14982	0.154197	0.694557	0.998784	TGDS
ENSG00000088538	-1.21697	-0.488338	7.13261	0.00756947	0.314845	DOCK3
ENSG00000088543	0.192632	2.99811	0.925922	0.335925	0.997113	C3orf18
ENSG00000088682	0.0381804	5.2379	0.0928593	0.760573	0.998784	COQ9
ENSG00000088727	-0.138253	2.40558	0.353687	0.552033	0.998784	KIF9
ENSG00000088756	0.177179	7.84638	1.9742	0.160003	0.90628	ARHGAP28
ENSG00000088766	-0.394415	1.7147	1.59212	0.207024	0.947458	CRLS1
ENSG00000088808	-0.0475584	6.47483	0.124638	0.724058	0.998784	PPP1R13B
ENSG00000088812	-0.00785042	7.26671	0.00467334	0.945498	0.998784	ATRN
ENSG00000088826	-0.498279	3.43619	5.01148	0.0251798	0.510188	SMOX
ENSG00000088832	0.0152184	9.79301	0.0165228	0.897721	0.998784	FKBP1A
ENSG00000088833	-0.0794157	6.21342	0.585728	0.444076	0.998784	NSFL1C
ENSG00000088836	-0.222891	3.72127	1.38366	0.239478	0.96964	SLC4A11
ENSG00000088854	-0.0427716	6.16889	0.161114	0.688133	0.998784	DNAAF9
ENSG00000088876	0.155662	3.34366	0.685046	0.407855	0.998784	ZNF343
ENSG00000088881	-0.339567	2.20726	0.530285	0.466487	0.998784	EBF4
ENSG00000088882	-0.554839	6.48328	1.46273	0.226496	0.963677	CPXM1
ENSG00000088888	0.26524	8.34261	3.14969	0.0759416	0.747281	MAVS
ENSG00000088899	0.401862	4.34396	2.94579	0.0861017	0.777056	LZTS3
ENSG00000088930	0.093111	6.64103	0.886227	0.346502	0.997113	XRN2
ENSG00000088970	-0.409106	2.8387	3.88622	0.0486839	0.649913	KIZ
ENSG00000088986	-0.0563346	7.4362	0.300671	0.583462	0.998784	DYNLL1
ENSG00000089006	-0.00440279	5.96777	0.0011532	0.97291	0.999079	SNX5
ENSG00000089009	0.0408709	9.74589	0.12692	0.721647	0.998784	RPL6
ENSG00000089022	0.0975034	4.6963	0.511988	0.474279	0.998784	MAPKAPK5
ENSG00000089048	0.0878122	4.59428	0.338467	0.560715	0.998784	ESF1
ENSG00000089050	0.0213024	5.18471	0.0214538	0.883549	0.998784	RBBP9
ENSG00000089053	-0.00908273	6.8393	0.00643087	0.936084	0.998784	ANAPC5
ENSG00000089057	0.146063	7.37909	1.38563	0.239145	0.96964	SLC23A2
ENSG00000089060	-0.254739	4.22583	1.74345	0.186702	0.922641	SLC8B1
ENSG00000089063	0.0383654	6.83003	0.140221	0.708062	0.998784	TMEM230
ENSG00000089091	-0.167091	1.85407	0.49111	0.483432	0.998784	DZANK1
ENSG00000089094	-0.0994682	4.95914	0.54525	0.460265	0.998784	KDM2B
ENSG00000089123	-0.0893124	2.87044	0.179874	0.671481	0.998784	TASP1
ENSG00000089127	0.390356	0.481858	0.457307	0.498885	0.998784	OAS1
ENSG00000089154	0.0488632	7.2322	0.177437	0.673585	0.998784	GCN1
ENSG00000089157	0.0235407	10.2485	0.0324265	0.857095	0.998784	RPLP0
ENSG00000089159	-0.311082	6.28725	7.0452	0.00794781	0.321108	PXN
ENSG00000089163	-0.183247	0.258065	0.227384	0.63347	0.998784	SIRT4
ENSG00000089177	-0.0576952	4.44769	0.118586	0.730573	0.998784	KIF16B
ENSG00000089195	0.123267	3.26802	0.370205	0.542892	0.998784	TRMT6
ENSG00000089199	0.571059	0.909084	2.81873	0.0931699	0.796246	CHGB
ENSG00000089220	-0.010588	7.30291	0.0100441	0.92017	0.998784	PEBP1
ENSG00000089234	-0.00672331	4.76491	0.00261118	0.959246	0.999079	BRAP
ENSG00000089248	0.0208183	7.34409	0.0363205	0.848855	0.998784	ERP29
ENSG00000089280	0.185362	7.95636	2.9542	0.0856546	0.777056	FUS
ENSG00000089289	0.117007	4.9734	0.837662	0.360066	0.998784	IGBP1
ENSG00000089327	-0.650933	4.07625	10.2631	0.0013572	0.141635	FXYD5
ENSG00000089335	-0.154692	4.87684	0.788474	0.374562	0.998784	ZNF302
ENSG00000089351	-0.116909	6.98545	0.63824	0.424349	0.998784	GRAMD1A
ENSG00000089472	0.106099	4.98518	0.0951883	0.757682	0.998784	HEPH
ENSG00000089486	-0.190301	5.34904	1.99586	0.15773	0.90628	CDIP1
ENSG00000089505	-0.423514	0.848783	1.78071	0.182062	0.919435	CMTM1
ENSG00000089597	0.0224069	9.48472	0.0372785	0.846899	0.998784	GANAB
ENSG00000089639	-0.0771434	4.81385	0.245662	0.620146	0.998784	GMIP
ENSG00000089682	0.0896199	4.66658	0.388919	0.532868	0.998784	RBM41
ENSG00000089685	0.689578	3.91033	3.367	0.0665146	0.722279	BIRC5
ENSG00000089692	-0.250614	-0.0999362	0.423561	0.515166	0.998784	LAG3
ENSG00000089693	0.00638661	6.93091	0.00286611	0.957305	0.999079	MLF2
ENSG00000089723	0.222089	2.6974	0.495951	0.481285	0.998784	OTUB2
ENSG00000089737	0.0125397	6.71238	0.0142288	0.90505	0.998784	DDX24
ENSG00000089775	-0.0683064	3.45521	0.155355	0.69347	0.998784	ZBTB25
ENSG00000089818	0.00963359	4.13043	0.0035718	0.952343	0.998784	NECAP1
ENSG00000089820	0.0158623	6.29872	0.0130808	0.908943	0.998784	ARHGAP4
ENSG00000089847	0.476803	0.0485462	0.909621	0.340215	0.997113	ANKRD24
ENSG00000089876	0.345952	6.1045	2.66181	0.102784	0.815434	DHX32
ENSG00000089902	0.112512	6.88662	1.1698	0.279443	0.981974	RCOR1
ENSG00000089916	0.179527	5.99313	2.8803	0.0896692	0.787415	GPATCH2L
ENSG00000090006	-0.234178	3.01774	0.413078	0.520411	0.998784	LTBP4
ENSG00000090013	-0.131039	4.50832	0.602497	0.437627	0.998784	BLVRB
ENSG00000090020	0.0286695	7.34262	0.0608985	0.805081	0.998784	SLC9A1
ENSG00000090054	-0.0086829	6.71576	0.00629558	0.936758	0.998784	SPTLC1
ENSG00000090060	0.073923	7.26548	0.409526	0.52221	0.998784	PAPOLA
ENSG00000090061	0.0912286	3.64863	0.304546	0.581047	0.998784	CCNK
ENSG00000090097	0.0241102	5.55377	0.0303613	0.861673	0.998784	PCBP4
ENSG00000090238	-0.0866065	6.03295	0.442106	0.506108	0.998784	YPEL3
ENSG00000090263	0.0534662	4.40747	0.140422	0.707862	0.998784	MRPS33
ENSG00000090266	-0.229471	3.84043	1.16362	0.280716	0.983504	NDUFB2
ENSG00000090273	0.0157069	6.3237	0.0247598	0.874967	0.998784	NUDC
ENSG00000090316	-0.118682	6.05242	1.21652	0.270044	0.97589	MAEA
ENSG00000090339	-0.163397	4.25386	0.258395	0.611225	0.998784	ICAM1
ENSG00000090372	-0.100914	7.57967	0.764953	0.381783	0.998784	STRN4
ENSG00000090376	-0.529041	3.12571	1.82234	0.177035	0.917567	IRAK3
ENSG00000090432	-0.0783942	5.33683	0.324944	0.568652	0.998784	MUL1
ENSG00000090447	-0.130703	2.34143	0.33274	0.56405	0.998784	TFAP4
ENSG00000090470	-0.193493	4.63024	1.65567	0.198188	0.939104	PDCD7
ENSG00000090487	0.0617354	6.32054	0.34388	0.557598	0.998784	SPG21
ENSG00000090520	0.0499426	5.78063	0.191546	0.661633	0.998784	DNAJB11
ENSG00000090530	-0.786663	1.94416	6.24612	0.0124466	0.384008	P3H2
ENSG00000090565	-0.0624677	6.58109	0.34952	0.554385	0.998784	RAB11FIP3
ENSG00000090581	-0.212125	6.05364	3.60913	0.0574631	0.694567	GNPTG
ENSG00000090612	0.223553	4.82203	2.57718	0.108415	0.82317	ZNF268
ENSG00000090615	0.00444336	6.82391	0.0017926	0.966228	0.999079	GOLGA3
ENSG00000090621	0.0653235	6.78341	0.281949	0.595426	0.998784	PABPC4
ENSG00000090661	0.601675	2.85727	7.62475	0.00575726	0.287572	CERS4
ENSG00000090674	-0.0810287	4.93078	0.35749	0.549904	0.998784	MCOLN1
ENSG00000090686	-0.02407	6.75965	0.0509042	0.821497	0.998784	USP48
ENSG00000090776	-0.657993	3.93974	10.5226	0.00117923	0.132439	EFNB1
ENSG00000090857	-0.105469	5.76228	0.685995	0.40753	0.998784	PDPR
ENSG00000090861	0.0669055	6.7847	0.422725	0.51558	0.998784	AARS1
ENSG00000090863	-0.0163183	8.51768	0.0198537	0.887946	0.998784	GLG1
ENSG00000090889	0.649247	3.14624	4.07428	0.0435409	0.626136	KIF4A
ENSG00000090905	0.0467446	6.57455	0.189836	0.663053	0.998784	TNRC6A
ENSG00000090924	-0.126631	7.42085	1.48212	0.223443	0.962319	PLEKHG2
ENSG00000090932	0.0713139	1.39947	0.0489445	0.82491	0.998784	DLL3
ENSG00000090971	-0.084605	5.27604	0.325391	0.568385	0.998784	NAT14
ENSG00000090975	0.293074	5.11706	1.37502	0.240951	0.96964	PITPNM2
ENSG00000090989	0.0823179	5.49687	0.535623	0.464252	0.998784	EXOC1
ENSG00000091009	0.265576	3.76425	2.73826	0.0979717	0.805788	RBM27
ENSG00000091039	0.129049	6.53032	1.29312	0.255474	0.97278	OSBPL8
ENSG00000091073	-0.155602	3.39356	0.664236	0.415069	0.998784	DTX2
ENSG00000091127	-0.115496	5.20088	0.587096	0.443544	0.998784	PUS7
ENSG00000091129	0.942244	0.269239	7.97453	0.004744	0.262398	NRCAM
ENSG00000091136	-0.419163	10.7501	10.4748	0.00121013	0.133603	LAMB1
ENSG00000091140	0.028113	6.31659	0.0677518	0.794639	0.998784	DLD
ENSG00000091157	0.218592	4.91991	2.61022	0.106177	0.81983	WDR7
ENSG00000091164	0.0330457	5.93423	0.0965057	0.756064	0.998784	TXNL1
ENSG00000091317	-0.0654184	6.90299	0.29641	0.586142	0.998784	CMTM6
ENSG00000091409	0.123483	6.89812	0.402557	0.525772	0.998784	ITGA6
ENSG00000091428	0.44103	0.921098	1.27078	0.25962	0.97299	RAPGEF4
ENSG00000091436	0.0545921	4.59967	0.121109	0.727835	0.998784	MAP3K20
ENSG00000091483	0.0917936	5.67245	0.643642	0.422395	0.998784	FH
ENSG00000091490	0.0693604	8.35418	0.377665	0.538856	0.998784	SEL1L3
ENSG00000091513	-1.4048	-0.716431	3.53721	0.0600064	0.700647	TF
ENSG00000091527	0.0499492	8.14019	0.186621	0.665744	0.998784	CDV3
ENSG00000091542	-0.0793211	5.85941	0.441788	0.506261	0.998784	ALKBH5
ENSG00000091592	-0.00475641	5.55857	0.00176116	0.966526	0.999079	NLRP1
ENSG00000091622	0.0993853	1.22268	0.101477	0.750064	0.998784	PITPNM3
ENSG00000091640	-0.0108567	5.49385	0.00815372	0.92805	0.998784	SPAG7
ENSG00000091651	0.350674	3.39884	2.21447	0.136722	0.882595	ORC6
ENSG00000091656	-0.0786438	-1.02238	0.0175719	0.894542	0.998784	ZFHX4
ENSG00000091732	-0.0154853	3.93119	0.00956317	0.922098	0.998784	ZC3HC1
ENSG00000091844	-0.335663	3.09028	2.58123	0.108138	0.82317	RGS17
ENSG00000091879	0.873119	8.85516	3.34478	0.0674186	0.727131	ANGPT2
ENSG00000091947	-0.00141448	4.95999	9.04939e-05	0.99241	0.99922	TMEM101
ENSG00000091972	-0.449152	4.90803	1.46282	0.226482	0.963677	CD200
ENSG00000091986	-0.780651	3.29944	2.56918	0.108964	0.824628	CCDC80
ENSG00000092010	0.111568	5.58393	0.952068	0.329193	0.996131	PSME1
ENSG00000092020	-0.0930938	3.76115	0.302302	0.582443	0.998784	PPP2R3C
ENSG00000092036	-0.00292365	2.47272	0.000150708	0.990205	0.999079	HAUS4
ENSG00000092068	-1.08011	1.68979	5.87799	0.0153313	0.4234	SLC7A8
ENSG00000092094	0.06797	4.75235	0.215888	0.642191	0.998784	OSGEP
ENSG00000092096	-0.256977	4.98538	2.17699	0.140088	0.889694	SLC22A17
ENSG00000092108	-0.0536085	5.18532	0.131681	0.716695	0.998784	SCFD1
ENSG00000092140	0.00799869	4.75255	0.00351252	0.95274	0.998784	G2E3
ENSG00000092148	0.022607	7.77122	0.0439037	0.834033	0.998784	HECTD1
ENSG00000092199	0.0567572	8.79091	0.243236	0.621879	0.998784	HNRNPC
ENSG00000092200	-0.234629	-0.646636	0.24013	0.624112	0.998784	RPGRIP1
ENSG00000092201	0.131619	7.28874	1.59295	0.206906	0.947343	SUPT16H
ENSG00000092203	0.0192238	6.15158	0.0373603	0.846733	0.998784	TOX4
ENSG00000092208	-0.0805463	3.1112	0.17376	0.676792	0.998784	GEMIN2
ENSG00000092295	0.120106	0.471707	0.0851292	0.770463	0.998784	TGM1
ENSG00000092330	-0.131837	4.66219	0.740385	0.389538	0.998784	TINF2
ENSG00000092421	0.214552	7.25164	3.70127	0.054371	0.679504	SEMA6A
ENSG00000092439	0.0592048	5.33861	0.218583	0.640121	0.998784	TRPM7
ENSG00000092445	0.149276	6.34507	0.90422	0.341653	0.997113	TYRO3
ENSG00000092470	0.326838	3.37003	1.74317	0.186738	0.922641	WDR76
ENSG00000092529	-0.165745	-0.900613	0.0608348	0.805181	0.998784	CAPN3
ENSG00000092531	-0.0750821	4.73056	0.29808	0.585088	0.998784	SNAP23
ENSG00000092607	-0.00551142	4.33886	0.00104897	0.974163	0.999079	TBX15
ENSG00000092621	-0.0830723	7.02201	0.208039	0.648309	0.998784	PHGDH
ENSG00000092820	0.177485	7.37984	1.86931	0.171555	0.916129	EZR
ENSG00000092841	0.0800397	8.81648	0.510639	0.474862	0.998784	MYL6
ENSG00000092847	0.0617726	5.97087	0.346285	0.556224	0.998784	AGO1
ENSG00000092853	0.659815	3.46405	1.99187	0.158146	0.90628	CLSPN
ENSG00000092871	-0.222188	2.74542	0.655535	0.418141	0.998784	RFFL
ENSG00000092929	0.0654872	2.47547	0.0901923	0.763933	0.998784	UNC13D
ENSG00000092931	-0.162421	4.34737	1.07736	0.299289	0.989099	MFSD11
ENSG00000092964	0.104991	7.08738	0.685195	0.407804	0.998784	DPYSL2
ENSG00000092969	1.58784	1.71378	5.92245	0.0149492	0.417374	TGFB2
ENSG00000092978	0.120151	4.23453	0.665816	0.414514	0.998784	GPATCH2
ENSG00000093000	0.198549	6.28455	3.84581	0.0498705	0.654878	NUP50
ENSG00000093009	0.448358	2.57669	1.1679	0.279834	0.982042	CDC45
ENSG00000093010	0.831186	5.74003	6.42566	0.0112483	0.377802	COMT
ENSG00000093072	0.405426	4.06041	3.49143	0.0616874	0.71108	ADA2
ENSG00000093144	0.0159068	5.90059	0.0223388	0.881189	0.998784	ECHDC1
ENSG00000093167	0.0721456	5.64597	0.287151	0.592052	0.998784	LRRFIP2
ENSG00000093183	0.131351	5.76553	1.14762	0.284049	0.985965	SEC22C
ENSG00000093217	-0.00835215	2.14368	0.000922726	0.975767	0.999079	XYLB
ENSG00000094631	-0.0508769	5.85773	0.218777	0.639973	0.998784	HDAC6
ENSG00000094755	0.14954	2.93005	0.177409	0.673609	0.998784	GABRP
ENSG00000094804	0.305483	3.19801	0.553415	0.456926	0.998784	CDC6
ENSG00000094841	0.131921	4.00406	0.583643	0.444888	0.998784	UPRT
ENSG00000094880	0.0576292	5.65867	0.206328	0.649661	0.998784	CDC23
ENSG00000094914	-0.00234843	5.38946	0.000411471	0.983816	0.999079	AAAS
ENSG00000094916	0.13749	7.10382	1.35842	0.243811	0.972127	CBX5
ENSG00000094975	-0.0503776	5.85651	0.198547	0.655896	0.998784	SUCO
ENSG00000095002	0.111969	5.72862	0.96112	0.326905	0.996131	MSH2
ENSG00000095015	0.0663101	4.01532	0.182735	0.669034	0.998784	MAP3K1
ENSG00000095059	0.0778514	0.996214	0.0597089	0.806957	0.998784	DHPS
ENSG00000095066	-0.0283438	4.45291	0.0381947	0.845053	0.998784	HOOK2
ENSG00000095139	0.203219	8.40655	2.40509	0.120941	0.856289	ARCN1
ENSG00000095209	0.310243	3.79271	3.09734	0.0784205	0.761372	TMEM38B
ENSG00000095261	0.0592699	5.66626	0.193072	0.660372	0.998784	PSMD5
ENSG00000095319	-0.022439	5.82173	0.0458461	0.830456	0.998784	NUP188
ENSG00000095321	-0.00487577	5.43992	0.00161258	0.967968	0.999079	CRAT
ENSG00000095370	-0.198453	7.48825	1.47627	0.224359	0.963287	SH2D3C
ENSG00000095380	-0.081253	4.12074	0.263986	0.607395	0.998784	NANS
ENSG00000095383	0.232137	1.09879	0.534792	0.464599	0.998784	TBC1D2
ENSG00000095397	-0.761242	1.54642	4.00053	0.0454859	0.633237	WHRN
ENSG00000095485	-0.0417051	4.1848	0.0663749	0.79669	0.998784	CWF19L1
ENSG00000095539	-0.324439	3.43806	2.3376	0.126284	0.868047	SEMA4G
ENSG00000095564	-0.00879006	5.90757	0.00575025	0.939554	0.998784	BTAF1
ENSG00000095574	-0.0540998	3.86449	0.119006	0.730115	0.998784	IKZF5
ENSG00000095637	-0.814395	3.57892	8.58902	0.00338196	0.218853	SORBS1
ENSG00000095739	-0.459227	1.61795	2.86443	0.0905578	0.791445	BAMBI
ENSG00000095787	0.0664906	7.17546	0.383655	0.535654	0.998784	WAC
ENSG00000095794	0.242969	5.13421	2.20066	0.137952	0.884934	CREM
ENSG00000095906	-0.259376	5.61637	2.99849	0.0833421	0.775625	NUBP2
ENSG00000095951	-0.0351452	5.01043	0.0705392	0.790553	0.998784	HIVEP1
ENSG00000096060	-0.229135	5.80058	2.1644	0.141239	0.890589	FKBP5
ENSG00000096063	-0.0305964	5.04301	0.0496941	0.823596	0.998784	SRPK1
ENSG00000096070	-0.125804	5.89041	1.35561	0.244299	0.972127	BRPF3
ENSG00000096080	-0.219868	3.51936	1.62839	0.201926	0.946059	MRPS18A
ENSG00000096092	0.016261	4.4827	0.00755479	0.930736	0.998784	TMEM14A
ENSG00000096093	0.214677	3.97612	1.58663	0.207809	0.949211	EFHC1
ENSG00000096384	0.129352	9.76072	1.32434	0.249814	0.972127	HSP90AB1
ENSG00000096401	0.125548	5.93477	1.41858	0.233638	0.969298	CDC5L
ENSG00000096433	-0.190351	7.69089	1.83089	0.176023	0.917348	ITPR3
ENSG00000096654	0.0349179	3.24817	0.0367227	0.848031	0.998784	ZNF184
ENSG00000096696	0.0330472	7.74881	0.0429442	0.83583	0.998784	DSP
ENSG00000096717	0.0473206	4.11857	0.0973655	0.755014	0.998784	SIRT1
ENSG00000096746	0.155895	6.30022	1.7376	0.187443	0.922641	HNRNPH3
ENSG00000096872	-0.0183644	3.52286	0.00821559	0.927779	0.998784	IFT74
ENSG00000096968	0.0410212	4.09969	0.0627139	0.802257	0.998784	JAK2
ENSG00000097007	-0.150353	7.60472	1.59384	0.206778	0.947343	ABL1
ENSG00000097021	-0.0748043	5.83628	0.214462	0.643292	0.998784	ACOT7
ENSG00000097033	0.101044	7.7921	0.754841	0.384948	0.998784	SH3GLB1
ENSG00000097046	0.176091	5.04694	1.74815	0.186109	0.922641	CDC7
ENSG00000097096	-0.0579238	1.68065	0.0403208	0.840855	0.998784	SYDE2
ENSG00000099139	0.115979	5.83587	0.76338	0.382273	0.998784	PCSK5
ENSG00000099194	0.0415571	8.5379	0.0767625	0.781734	0.998784	SCD
ENSG00000099203	-0.0287514	3.26271	0.0181509	0.892829	0.998784	TMED1
ENSG00000099204	-0.278813	9.68988	2.47862	0.115403	0.84156	ABLIM1
ENSG00000099219	-0.757569	5.40475	6.01776	0.0141626	0.40733	ERMP1
ENSG00000099246	0.0133101	6.75215	0.0126527	0.910439	0.998784	RAB18
ENSG00000099250	0.314533	10.2033	4.80212	0.0284248	0.532564	NRP1
ENSG00000099251	-1.16923	-0.06519	1.34361	0.246399	0.972127	NA
ENSG00000099256	-0.0894742	2.38629	0.147097	0.701326	0.998784	PRTFDC1
ENSG00000099260	-0.146655	7.26494	1.17973	0.277412	0.980088	PALMD
ENSG00000099282	0.0380556	8.05507	0.0723094	0.788004	0.998784	TSPAN15
ENSG00000099284	-0.472677	3.68349	1.48705	0.222675	0.96146	MACROH2A2
ENSG00000099290	0.0518057	6.7094	0.238105	0.625578	0.998784	WASHC2A
ENSG00000099308	0.467831	2.23582	1.29085	0.255891	0.97278	MAST3
ENSG00000099326	-0.170669	4.38175	1.2523	0.263113	0.97299	MZF1
ENSG00000099330	0.00287049	3.59398	0.000216134	0.98827	0.999079	OCEL1
ENSG00000099331	0.0590889	6.94741	0.212098	0.645128	0.998784	MYO9B
ENSG00000099337	0.347371	4.238	1.62162	0.202866	0.946059	KCNK6
ENSG00000099338	0.474946	0.225408	1.64802	0.199229	0.941113	CATSPERG
ENSG00000099341	0.028336	6.84183	0.0642235	0.799941	0.998784	PSMD8
ENSG00000099364	0.0179142	6.36761	0.0179747	0.893347	0.998784	FBXL19
ENSG00000099365	-0.0144304	-0.307455	0.000728522	0.978467	0.999079	STX1B
ENSG00000099377	0.140465	0.93939	0.205773	0.650101	0.998784	HSD3B7
ENSG00000099381	0.0340432	5.31508	0.0805728	0.776523	0.998784	SETD1A
ENSG00000099385	-0.0139193	3.93832	0.00623613	0.937057	0.998784	BCL7C
ENSG00000099617	-0.230028	1.97071	0.33855	0.560667	0.998784	EFNA2
ENSG00000099622	-0.0359917	8.02209	0.0752039	0.783905	0.998784	CIRBP
ENSG00000099624	-0.189699	5.83184	1.76134	0.184458	0.921612	ATP5F1D
ENSG00000099625	-0.250918	4.31586	1.90535	0.167481	0.912156	CBARP
ENSG00000099715	0.0826043	1.68387	0.0963284	0.756281	0.998784	PCDH11Y
ENSG00000099725	-0.324812	5.33508	3.61384	0.0573006	0.694519	PRKY
ENSG00000099783	0.150831	7.29277	1.58528	0.208002	0.949211	HNRNPM
ENSG00000099785	-0.105444	6.01776	0.706528	0.400599	0.998784	MARCHF2
ENSG00000099795	-0.171988	5.81073	1.78295	0.181788	0.919435	NDUFB7
ENSG00000099797	-0.0848986	5.59005	0.535684	0.464227	0.998784	TECR
ENSG00000099800	-0.113762	5.76777	0.714692	0.397891	0.998784	TIMM13
ENSG00000099804	-0.0309107	6.79521	0.0882826	0.766372	0.998784	CDC34
ENSG00000099810	0.0569427	4.95351	0.204098	0.651433	0.998784	MTAP
ENSG00000099814	-0.54987	4.38236	8.51009	0.00353182	0.227586	CEP170B
ENSG00000099817	-0.0672529	6.95586	0.336336	0.561952	0.998784	POLR2E
ENSG00000099821	-0.159254	5.65269	1.07963	0.298781	0.989099	POLRMT
ENSG00000099822	0.093655	1.15851	0.0436785	0.834453	0.998784	HCN2
ENSG00000099840	-0.0863341	1.63317	0.0784754	0.779374	0.998784	IZUMO4
ENSG00000099849	-0.201915	3.91044	1.60203	0.205616	0.947343	RASSF7
ENSG00000099860	-0.655805	3.9967	3.86431	0.0493233	0.651614	GADD45B
ENSG00000099864	-0.141539	7.03346	0.851395	0.356158	0.998584	PALM
ENSG00000099866	-0.418666	-0.164175	1.0964	0.295057	0.98838	MADCAM1
ENSG00000099875	-0.167753	7.59008	2.46694	0.116264	0.843759	MKNK2
ENSG00000099889	-0.0691071	8.23849	0.193778	0.659791	0.998784	ARVCF
ENSG00000099899	-0.175863	4.88344	1.32043	0.250515	0.972127	TRMT2A
ENSG00000099901	0.0955922	6.3063	0.815456	0.366512	0.998784	RANBP1
ENSG00000099904	-0.22637	6.45931	3.84051	0.0500282	0.655258	ZDHHC8
ENSG00000099910	-0.333263	4.23959	4.25128	0.0392209	0.597923	KLHL22
ENSG00000099917	-0.0661297	6.61564	0.425804	0.514055	0.998784	MED15
ENSG00000099940	0.0209086	5.02531	0.0239078	0.87712	0.998784	SNAP29
ENSG00000099942	-0.00633164	6.24634	0.00347738	0.952977	0.998784	CRKL
ENSG00000099949	-0.139785	4.58269	0.515161	0.472913	0.998784	LZTR1
ENSG00000099953	-0.429118	4.24058	4.74765	0.0293384	0.539996	MMP11
ENSG00000099954	0.0921549	4.65	0.38153	0.536785	0.998784	CECR2
ENSG00000099956	-0.0497416	6.30634	0.248329	0.618254	0.998784	SMARCB1
ENSG00000099968	-0.0331501	5.56494	0.0770976	0.78127	0.998784	BCL2L13
ENSG00000099974	-0.287007	0.179323	0.657765	0.41735	0.998784	DDTL
ENSG00000099991	-0.0169093	6.24774	0.0289897	0.864803	0.998784	CABIN1
ENSG00000099992	0.0291148	2.68895	0.0179822	0.893325	0.998784	TBC1D10A
ENSG00000099995	-0.0107299	6.21307	0.0102758	0.919257	0.998784	SF3A1
ENSG00000099998	-1.63182	2.07153	2.97885	0.0843591	0.776722	GGT5
ENSG00000099999	-0.0866351	4.45344	0.229979	0.631539	0.998784	RNF215
ENSG00000100003	-0.0743802	2.89209	0.0777845	0.780322	0.998784	SEC14L2
ENSG00000100014	0.017269	5.05989	0.0170924	0.895983	0.998784	SPECC1L
ENSG00000100023	-0.107866	5.05151	0.676292	0.410867	0.998784	PPIL2
ENSG00000100027	-0.0474274	3.87022	0.0758018	0.783069	0.998784	YPEL1
ENSG00000100028	0.122927	5.33862	1.01532	0.313633	0.993692	SNRPD3
ENSG00000100029	-0.0781999	5.99278	0.322937	0.569848	0.998784	PES1
ENSG00000100030	-0.0226322	7.33682	0.0476262	0.827247	0.998784	MAPK1
ENSG00000100034	-0.144065	8.48286	0.943393	0.331407	0.996131	PPM1F
ENSG00000100036	-0.219787	3.21658	1.12397	0.289066	0.986838	SLC35E4
ENSG00000100038	-0.638802	-0.362477	1.99837	0.157469	0.90628	TOP3B
ENSG00000100053	-0.272683	0.22784	0.426277	0.513821	0.998784	CRYBB3
ENSG00000100056	-0.0542971	4.52532	0.145952	0.702434	0.998784	ESS2
ENSG00000100058	-0.0585374	3.61227	0.104008	0.747072	0.998784	NA
ENSG00000100060	0.480926	5.97221	7.18238	0.00736231	0.313905	MFNG
ENSG00000100065	0.0391003	6.11474	0.0710987	0.789744	0.998784	CARD10
ENSG00000100068	-0.155406	1.03696	0.22398	0.636024	0.998784	NA
ENSG00000100075	-0.0751358	6.30246	0.326938	0.567468	0.998784	SLC25A1
ENSG00000100077	-0.13327	2.63353	0.237805	0.625796	0.998784	GRK3
ENSG00000100078	0.500817	1.3413	1.30617	0.253089	0.972127	PLA2G3
ENSG00000100083	0.00601358	5.99525	0.00248323	0.960256	0.999079	GGA1
ENSG00000100084	0.158725	3.21781	0.608532	0.435341	0.998784	HIRA
ENSG00000100092	0.0503081	0.257833	0.0197872	0.888133	0.998784	SH3BP1
ENSG00000100097	0.171792	7.66797	0.261281	0.609242	0.998784	LGALS1
ENSG00000100099	-0.106366	5.33099	0.776582	0.378189	0.998784	HPS4
ENSG00000100100	-0.0779347	5.09316	0.372859	0.54145	0.998784	PIK3IP1
ENSG00000100104	0.0108417	3.63297	0.00441061	0.947049	0.998784	SRRD
ENSG00000100105	-0.100655	5.67324	0.619706	0.431157	0.998784	PATZ1
ENSG00000100106	-0.250035	7.34278	2.82762	0.0926557	0.793629	TRIOBP
ENSG00000100109	-0.0563024	4.74252	0.170596	0.679582	0.998784	TFIP11
ENSG00000100116	0.190233	3.72814	0.704684	0.401214	0.998784	GCAT
ENSG00000100124	-0.112332	4.31509	0.485635	0.485881	0.998784	ANKRD54
ENSG00000100129	0.0774953	7.40046	0.526028	0.468281	0.998784	EIF3L
ENSG00000100138	-0.0338642	5.95882	0.0683719	0.793722	0.998784	SNU13
ENSG00000100139	-0.147271	7.08251	1.63532	0.200969	0.944623	MICALL1
ENSG00000100142	-0.0389142	4.94684	0.0813094	0.775531	0.998784	POLR2F
ENSG00000100147	-0.165909	3.49592	0.665379	0.414667	0.998784	CCDC134
ENSG00000100150	0.130674	3.47803	0.555207	0.456198	0.998784	DEPDC5
ENSG00000100151	0.336308	4.07353	4.84837	0.0276723	0.524411	PICK1
ENSG00000100154	-0.0447158	7.3276	0.124117	0.724611	0.998784	TTC28
ENSG00000100156	-0.35697	-0.800884	0.507585	0.476186	0.998784	SLC16A8
ENSG00000100162	0.276969	1.05874	0.602322	0.437693	0.998784	CENPM
ENSG00000100191	0.381436	-0.0592426	1.09648	0.295041	0.98838	SLC5A4
ENSG00000100196	0.0628239	4.27009	0.0367163	0.848044	0.998784	KDELR3
ENSG00000100197	-0.0366533	0.593911	0.0120369	0.912637	0.998784	CYP2D6
ENSG00000100201	-0.0451861	9.34868	0.135066	0.713236	0.998784	DDX17
ENSG00000100207	-0.016551	5.76258	0.024964	0.874457	0.998784	TCF20
ENSG00000100209	-0.0559808	2.68854	0.0676005	0.794863	0.998784	HSCB
ENSG00000100211	-0.0707938	3.49355	0.154246	0.69451	0.998784	CBY1
ENSG00000100216	-0.0932141	6.13777	0.639458	0.423907	0.998784	TOMM22
ENSG00000100219	0.175883	6.04855	1.29816	0.254549	0.97278	XBP1
ENSG00000100220	0.0136144	6.56312	0.0189887	0.890399	0.998784	RTCB
ENSG00000100221	0.12134	6.51018	0.994283	0.318698	0.995473	JOSD1
ENSG00000100225	0.0341628	6.81934	0.117711	0.731531	0.998784	FBXO7
ENSG00000100226	0.0289529	5.77484	0.063571	0.800938	0.998784	GTPBP1
ENSG00000100234	-0.110577	9.24195	0.551453	0.457725	0.998784	TIMP3
ENSG00000100239	-0.0511162	6.22447	0.196926	0.657214	0.998784	PPP6R2
ENSG00000100241	-0.194014	6.84599	2.72086	0.0990444	0.809095	SBF1
ENSG00000100242	-0.0420438	6.25055	0.133768	0.714557	0.998784	SUN2
ENSG00000100243	0.0659611	7.76261	0.260596	0.609711	0.998784	CYB5R3
ENSG00000100246	-0.100677	4.28413	0.418175	0.517849	0.998784	DNAL4
ENSG00000100258	-0.170323	6.16455	2.03067	0.154152	0.905377	LMF2
ENSG00000100263	-0.2472	4.64381	2.09586	0.147699	0.900101	RHBDD3
ENSG00000100266	-0.0543491	6.95926	0.269104	0.603933	0.998784	PACSIN2
ENSG00000100271	-0.0256288	3.71224	0.0192692	0.889598	0.998784	TTLL1
ENSG00000100276	-0.030808	1.76088	0.00631631	0.936655	0.998784	RASL10A
ENSG00000100280	-0.0829513	8.5943	0.489467	0.484165	0.998784	AP1B1
ENSG00000100281	0.0496329	4.77623	0.133525	0.714805	0.998784	HMGXB4
ENSG00000100284	-0.123884	4.81363	0.831457	0.361852	0.998784	TOM1
ENSG00000100285	-0.0259598	2.88308	0.0128033	0.90991	0.998784	NEFH
ENSG00000100288	-0.149603	0.406268	0.195058	0.65874	0.998784	CHKB
ENSG00000100290	-0.760927	-0.455094	2.44812	0.117666	0.847239	BIK
ENSG00000100292	-0.0984127	4.2787	0.408533	0.522715	0.998784	HMOX1
ENSG00000100294	0.0738104	3.63615	0.1418	0.706498	0.998784	MCAT
ENSG00000100296	0.00722771	5.34263	0.00385647	0.950483	0.998784	THOC5
ENSG00000100297	0.258243	5.2462	1.89806	0.168296	0.914308	MCM5
ENSG00000100299	-0.250918	5.70224	5.17689	0.0228893	0.498172	ARSA
ENSG00000100300	0.518885	5.80937	2.84624	0.091588	0.793136	TSPO
ENSG00000100304	-0.22725	4.91105	2.68657	0.101197	0.813393	TTLL12
ENSG00000100307	-0.158627	2.39918	0.391185	0.531677	0.998784	CBX7
ENSG00000100311	0.0315542	8.66623	0.025753	0.872505	0.998784	PDGFB
ENSG00000100316	0.102075	10.5668	0.71872	0.396564	0.998784	RPL3
ENSG00000100319	-0.233927	2.91459	1.25211	0.26315	0.97299	ZMAT5
ENSG00000100320	0.0192633	7.99711	0.0326332	0.856645	0.998784	RBFOX2
ENSG00000100321	-0.743132	2.59715	6.29436	0.0121123	0.380966	SYNGR1
ENSG00000100324	-0.0272221	5.07401	0.0388221	0.843802	0.998784	TAB1
ENSG00000100325	-0.064263	5.55319	0.243838	0.621448	0.998784	ASCC2
ENSG00000100330	-0.0662545	2.79701	0.0750151	0.78417	0.998784	MTMR3
ENSG00000100335	0.0481055	5.58668	0.183813	0.668117	0.998784	MIEF1
ENSG00000100342	0.28234	-0.731071	0.295677	0.586606	0.998784	APOL1
ENSG00000100344	0.19609	3.50195	0.782501	0.376377	0.998784	PNPLA3
ENSG00000100345	0.218673	11.0646	1.72129	0.189527	0.922641	MYH9
ENSG00000100347	0.0140225	5.46214	0.0149696	0.902622	0.998784	SAMM50
ENSG00000100348	0.0718633	6.17539	0.318342	0.572606	0.998784	TXN2
ENSG00000100350	0.0695513	4.55841	0.216175	0.64197	0.998784	FOXRED2
ENSG00000100353	-0.0443676	7.42217	0.182287	0.669415	0.998784	EIF3D
ENSG00000100354	0.0207526	5.50943	0.0338096	0.854112	0.998784	TNRC6B
ENSG00000100359	0.0518891	0.45854	0.0212625	0.884066	0.998784	SGSM3
ENSG00000100360	-0.00957902	5.06234	0.00504173	0.943394	0.998784	IFT27
ENSG00000100364	0.233365	5.33621	1.24351	0.264796	0.974166	KIAA0930
ENSG00000100368	0.156564	5.34033	1.50798	0.219448	0.959833	CSF2RB
ENSG00000100372	-0.0218416	3.93684	0.0200935	0.887276	0.998784	SLC25A17
ENSG00000100376	-0.150767	5.17349	1.11349	0.291326	0.986838	FAM118A
ENSG00000100379	-0.139222	5.02598	1.24283	0.264926	0.974166	KCTD17
ENSG00000100380	0.0239502	8.39727	0.045465	0.831151	0.998784	ST13
ENSG00000100387	-0.151949	5.93249	1.76523	0.183974	0.920893	RBX1
ENSG00000100393	-0.0597308	6.91523	0.311902	0.576515	0.998784	EP300
ENSG00000100395	-0.0716269	4.3403	0.20628	0.649699	0.998784	L3MBTL2
ENSG00000100401	0.0815828	6.84741	0.427749	0.513096	0.998784	RANGAP1
ENSG00000100403	-0.0500841	7.48712	0.211378	0.64569	0.998784	ZC3H7B
ENSG00000100410	-0.0578122	4.83237	0.198306	0.656092	0.998784	PHF5A
ENSG00000100412	0.0464008	6.13864	0.125686	0.722948	0.998784	ACO2
ENSG00000100413	0.0027025	3.7353	0.000229933	0.987902	0.999079	POLR3H
ENSG00000100416	-0.126902	5.09738	1.08005	0.298686	0.989099	TRMU
ENSG00000100417	0.102022	1.40574	0.127192	0.721362	0.998784	PMM1
ENSG00000100418	-0.000165494	5.71625	2.13785e-06	0.998833	0.999619	DESI1
ENSG00000100422	-0.0670959	7.13105	0.3549	0.551352	0.998784	CERK
ENSG00000100425	0.0021563	5.78398	0.000363168	0.984796	0.999079	BRD1
ENSG00000100426	-0.0143908	5.63568	0.0177944	0.89388	0.998784	ZBED4
ENSG00000100429	-0.105374	1.77154	0.149161	0.699338	0.998784	HDAC10
ENSG00000100439	-0.192145	6.15438	2.5826	0.108044	0.82317	ABHD4
ENSG00000100441	-0.0410885	6.66884	0.12361	0.725152	0.998784	KHNYN
ENSG00000100442	0.213549	5.63126	1.86932	0.171553	0.916129	FKBP3
ENSG00000100445	-0.12455	2.00392	0.243696	0.621549	0.998784	SDR39U1
ENSG00000100448	0.529709	0.588173	2.43453	0.118689	0.85029	CTSG
ENSG00000100461	-0.0329126	5.69989	0.0851706	0.770409	0.998784	RBM23
ENSG00000100462	-0.131122	3.769	0.503265	0.478069	0.998784	PRMT5
ENSG00000100473	0.119082	-0.334767	0.0458301	0.830485	0.998784	COCH
ENSG00000100478	0.139058	3.15118	0.347175	0.555716	0.998784	AP4S1
ENSG00000100479	0.443165	1.64595	2.08748	0.148511	0.901985	POLE2
ENSG00000100483	-0.165169	2.47899	0.436507	0.508813	0.998784	VCPKMT
ENSG00000100485	0.118824	5.9632	1.31484	0.25152	0.972127	SOS2
ENSG00000100490	-0.403846	3.41966	3.22934	0.0723298	0.73612	CDKL1
ENSG00000100503	0.154068	6.76122	1.49276	0.221789	0.959833	NIN
ENSG00000100504	0.224687	3.95623	0.51262	0.474007	0.998784	PYGL
ENSG00000100505	0.0214321	-0.711393	0.00246347	0.960415	0.999079	TRIM9
ENSG00000100519	0.103109	5.78615	0.958619	0.327535	0.996131	PSMC6
ENSG00000100522	0.126411	4.38821	0.413165	0.520367	0.998784	GNPNAT1
ENSG00000100523	-0.295498	4.24582	3.18207	0.0744502	0.740912	DDHD1
ENSG00000100526	0.46093	1.92174	0.968012	0.325176	0.995767	CDKN3
ENSG00000100528	0.0574977	6.5318	0.311767	0.576598	0.998784	CNIH1
ENSG00000100532	0.0314357	3.10572	0.0255637	0.87297	0.998784	CGRRF1
ENSG00000100554	0.0420391	5.45893	0.127153	0.721402	0.998784	ATP6V1D
ENSG00000100558	-0.104839	1.99287	0.0730217	0.786987	0.998784	PLEK2
ENSG00000100564	-0.120736	3.35347	0.440098	0.507075	0.998784	PIGH
ENSG00000100567	0.0106317	6.22533	0.0100449	0.920166	0.998784	PSMA3
ENSG00000100568	0.0165757	4.83857	0.0126395	0.910486	0.998784	VTI1B
ENSG00000100575	0.110903	3.08176	0.263245	0.6079	0.998784	TIMM9
ENSG00000100577	0.180018	3.44994	0.937514	0.332918	0.997113	GSTZ1
ENSG00000100578	0.113212	4.37395	0.492585	0.482776	0.998784	KIAA0586
ENSG00000100580	0.0791443	5.17123	0.28459	0.593709	0.998784	TMED8
ENSG00000100583	0.244113	0.0607097	0.429286	0.51234	0.998784	SAMD15
ENSG00000100591	0.00728877	5.84862	0.00473428	0.945144	0.998784	AHSA1
ENSG00000100592	0.460936	5.72918	12.0268	0.000524408	0.0851995	DAAM1
ENSG00000100596	-0.0145551	8.17163	0.0135638	0.907285	0.998784	SPTLC2
ENSG00000100599	-0.0251687	6.0553	0.0548425	0.814841	0.998784	RIN3
ENSG00000100600	-0.0303982	6.81087	0.0632135	0.801487	0.998784	LGMN
ENSG00000100601	0.158208	3.67112	0.94596	0.33075	0.996131	ALKBH1
ENSG00000100603	0.135591	5.71633	1.31888	0.250793	0.972127	SNW1
ENSG00000100605	-0.137795	5.34411	1.1145	0.291107	0.986838	ITPK1
ENSG00000100612	0.12745	5.17139	0.879292	0.348396	0.997113	DHRS7
ENSG00000100614	-0.00367157	5.42586	0.00101297	0.97461	0.999079	PPM1A
ENSG00000100625	-0.391866	2.60677	2.651	0.103485	0.816533	SIX4
ENSG00000100626	0.93049	2.78836	6.13091	0.0132838	0.392238	GALNT16
ENSG00000100629	0.34604	2.10278	1.0998	0.29431	0.987881	CEP128
ENSG00000100632	-0.129034	6.29448	1.42504	0.232576	0.967226	ERH
ENSG00000100644	0.0470018	8.73388	0.122151	0.726713	0.998784	HIF1A
ENSG00000100647	-0.114882	6.71691	1.23852	0.265756	0.974166	SUSD6
ENSG00000100650	0.0192081	7.51416	0.0301682	0.862109	0.998784	SRSF5
ENSG00000100664	0.0906664	7.71346	0.76018	0.383272	0.998784	EIF5
ENSG00000100697	0.0424643	7.28297	0.139333	0.708945	0.998784	DICER1
ENSG00000100711	-0.223438	5.04757	3.04149	0.0811613	0.767748	ZFYVE21
ENSG00000100714	-0.664383	4.4143	4.25717	0.0390851	0.597923	MTHFD1
ENSG00000100722	0.0628172	5.43678	0.261697	0.608957	0.998784	ZC3H14
ENSG00000100726	-0.177087	5.54364	0.762489	0.382551	0.998784	TELO2
ENSG00000100731	-0.0860327	6.44697	0.567773	0.451145	0.998784	PCNX1
ENSG00000100744	0.161628	4.91669	0.905066	0.341427	0.997113	GSKIP
ENSG00000100749	0.0561877	3.99553	0.116788	0.732544	0.998784	VRK1
ENSG00000100764	0.0746641	5.55176	0.44706	0.503734	0.998784	PSMC1
ENSG00000100784	-0.539597	3.98591	8.80372	0.00300616	0.206833	RPS6KA5
ENSG00000100796	-0.00108559	6.32282	9.57954e-05	0.992191	0.99922	PPP4R3A
ENSG00000100802	-0.114306	2.11805	0.217017	0.641322	0.998784	C14orf93
ENSG00000100804	-0.109379	6.96804	0.936202	0.333256	0.997113	PSMB5
ENSG00000100811	-0.0689679	7.07699	0.451875	0.501446	0.998784	YY1
ENSG00000100813	-0.0990098	8.00329	0.739489	0.389824	0.998784	ACIN1
ENSG00000100814	-0.0391895	4.31659	0.0636739	0.800781	0.998784	CCNB1IP1
ENSG00000100815	0.0423612	6.09092	0.157077	0.691862	0.998784	TRIP11
ENSG00000100823	-0.0324925	7.28308	0.0768556	0.781605	0.998784	APEX1
ENSG00000100836	-0.0610508	4.84061	0.160781	0.688438	0.998784	PABPN1
ENSG00000100852	0.114682	5.75308	0.953868	0.328737	0.996131	ARHGAP5
ENSG00000100865	0.0418463	4.54218	0.0873256	0.767605	0.998784	CINP
ENSG00000100883	0.115211	6.22592	0.660401	0.416418	0.998784	SRP54
ENSG00000100888	0.00151309	6.86806	0.000199311	0.988736	0.999079	CHD8
ENSG00000100889	-0.129521	2.16432	0.268839	0.604111	0.998784	PCK2
ENSG00000100890	0.258122	3.45796	1.79103	0.180801	0.919435	PRORP
ENSG00000100897	0.124037	5.47305	1.11264	0.291509	0.986838	DCAF11
ENSG00000100902	-0.42489	0.97246	1.80905	0.178622	0.91898	PSMA6
ENSG00000100906	-0.123725	5.61485	0.537669	0.4634	0.998784	NFKBIA
ENSG00000100908	-0.241188	2.15851	0.920836	0.337256	0.997113	EMC9
ENSG00000100911	0.129443	4.69672	0.839857	0.359438	0.998784	PSME2
ENSG00000100916	0.247567	4.89829	2.26643	0.132204	0.874795	BRMS1L
ENSG00000100918	-0.152621	2.68844	0.134122	0.714196	0.998784	REC8
ENSG00000100926	0.186511	2.48779	0.616187	0.432468	0.998784	TM9SF1
ENSG00000100934	0.148406	7.4776	1.0228	0.311856	0.992956	SEC23A
ENSG00000100938	0.0051502	5.87248	0.00246786	0.960379	0.999079	GMPR2
ENSG00000100941	0.195999	6.96992	3.16976	0.0750133	0.743208	PNN
ENSG00000100949	-0.163119	4.40243	1.11969	0.289984	0.986838	RABGGTA
ENSG00000100968	-0.583282	3.89011	4.25491	0.039137	0.597923	NFATC4
ENSG00000100979	-0.470638	4.72197	6.11623	0.0133946	0.393389	PLTP
ENSG00000100982	-0.0798943	4.70741	0.311003	0.577065	0.998784	PCIF1
ENSG00000100983	-0.130415	5.41898	1.19539	0.274244	0.976229	GSS
ENSG00000100985	0.178738	1.89163	0.241016	0.623473	0.998784	MMP9
ENSG00000100991	-0.115142	7.12621	1.16257	0.280934	0.983597	TRPC4AP
ENSG00000100994	0.0226928	7.09183	0.0443229	0.833254	0.998784	PYGB
ENSG00000100997	-0.0355905	5.71753	0.105679	0.745118	0.998784	ABHD12
ENSG00000101000	-0.351549	6.50169	3.04455	0.0810087	0.767748	PROCR
ENSG00000101003	0.330543	3.29219	1.06466	0.302156	0.98974	GINS1
ENSG00000101004	-0.0766069	6.62613	0.0882952	0.766356	0.998784	NINL
ENSG00000101017	0.0193827	6.05302	0.0336908	0.854366	0.998784	CD40
ENSG00000101019	-0.0410699	5.06346	0.106047	0.74469	0.998784	UQCC1
ENSG00000101040	-0.0729742	6.75038	0.316987	0.573424	0.998784	ZMYND8
ENSG00000101052	-0.0228936	5.01471	0.0291203	0.864502	0.998784	IFT52
ENSG00000101057	0.832946	4.18843	4.09676	0.0429656	0.620359	MYBL2
ENSG00000101079	-0.0319677	5.09221	0.0590962	0.80793	0.998784	NDRG3
ENSG00000101084	-0.188006	3.79252	0.792355	0.373389	0.998784	RAB5IF
ENSG00000101096	-0.278958	3.21475	1.8498	0.173807	0.917348	NFATC2
ENSG00000101104	0.10787	2.22931	0.206821	0.649271	0.998784	PABPC1L
ENSG00000101109	0.111043	6.03769	1.08237	0.298167	0.989099	STK4
ENSG00000101115	0.265004	0.875354	0.704412	0.401305	0.998784	SALL4
ENSG00000101126	0.0345791	6.71716	0.102078	0.74935	0.998784	ADNP
ENSG00000101132	-0.128088	4.61808	0.823515	0.364154	0.998784	PFDN4
ENSG00000101138	0.0887545	4.71168	0.364234	0.546164	0.998784	CSTF1
ENSG00000101146	-0.0436449	4.77191	0.111897	0.737994	0.998784	RAE1
ENSG00000101150	-0.00883996	7.67736	0.00725421	0.932125	0.998784	TPD52L2
ENSG00000101152	-0.0374552	7.29594	0.12663	0.721952	0.998784	DNAJC5
ENSG00000101160	-0.054936	7.71585	0.0758384	0.783018	0.998784	CTSZ
ENSG00000101161	0.042551	6.71197	0.172862	0.677581	0.998784	PRPF6
ENSG00000101166	0.0890586	5.0667	0.308581	0.578553	0.998784	PRELID3B
ENSG00000101181	0.0370714	4.75285	0.0620654	0.803261	0.998784	MTG2
ENSG00000101182	-0.0682249	7.44786	0.264057	0.607346	0.998784	PSMA7
ENSG00000101189	0.0144444	4.9307	0.009998	0.920352	0.998784	MRGBP
ENSG00000101190	0.817476	5.20196	3.13765	0.0765039	0.750397	TCFL5
ENSG00000101191	-0.022451	6.7768	0.0478169	0.826907	0.998784	DIDO1
ENSG00000101193	0.0446412	5.95863	0.148542	0.699932	0.998784	GID8
ENSG00000101194	0.852967	4.26957	4.58631	0.0322284	0.559309	SLC17A9
ENSG00000101199	-0.130034	7.02868	1.33794	0.247397	0.972127	ARFGAP1
ENSG00000101216	0.0244812	4.53022	0.0285528	0.865816	0.998784	GMEB2
ENSG00000101220	0.00988278	4.45437	0.00400573	0.949535	0.998784	ADISSP
ENSG00000101224	0.279952	3.87379	1.87211	0.171233	0.916129	CDC25B
ENSG00000101236	0.298252	4.51122	3.77724	0.0519544	0.668619	RNF24
ENSG00000101246	-0.038902	5.65516	0.0627243	0.802241	0.998784	ARFRP1
ENSG00000101247	0.230306	3.19959	1.4489	0.228704	0.964364	NDUFAF5
ENSG00000101255	0.158462	5.22507	0.834443	0.360991	0.998784	TRIB3
ENSG00000101265	0.377793	9.03525	4.30101	0.0380897	0.593257	RASSF2
ENSG00000101266	0.0778995	7.21445	0.54471	0.460487	0.998784	CSNK2A1
ENSG00000101290	0.0706569	7.04922	0.454933	0.500001	0.998784	CDS2
ENSG00000101294	-0.125691	7.12289	0.805518	0.369449	0.998784	HM13
ENSG00000101298	-0.262802	3.4521	2.0604	0.15117	0.901985	SNPH
ENSG00000101306	-0.204571	3.8364	0.565259	0.452149	0.998784	MYLK2
ENSG00000101310	0.0625801	5.43239	0.246129	0.619814	0.998784	SEC23B
ENSG00000101331	-0.249823	5.08214	1.96738	0.160726	0.90628	CCM2L
ENSG00000101333	-0.229855	4.18176	0.825308	0.363633	0.998784	PLCB4
ENSG00000101335	0.795233	6.69234	5.08183	0.0241779	0.501691	MYL9
ENSG00000101337	-0.247631	7.17824	2.00142	0.157152	0.90628	TM9SF4
ENSG00000101343	0.00187536	5.03259	0.000213764	0.988335	0.999079	CRNKL1
ENSG00000101346	-0.152841	7.22267	0.688636	0.406629	0.998784	POFUT1
ENSG00000101347	0.0635215	5.54427	0.292927	0.588351	0.998784	SAMHD1
ENSG00000101350	-0.120316	6.51385	0.366664	0.544828	0.998784	KIF3B
ENSG00000101353	-0.0654768	0.263764	0.0364019	0.848688	0.998784	MROH8
ENSG00000101361	0.0235928	5.76531	0.0408682	0.839793	0.998784	NOP56
ENSG00000101363	0.0300255	4.80465	0.0428178	0.836069	0.998784	MANBAL
ENSG00000101365	0.00388002	6.13214	0.00105619	0.974074	0.999079	IDH3B
ENSG00000101367	0.0157737	7.44287	0.00712718	0.93272	0.998784	MAPRE1
ENSG00000101384	-0.202128	7.90104	1.37336	0.241236	0.96964	JAG1
ENSG00000101391	-0.215567	4.58125	1.11778	0.290398	0.986838	CDK5RAP1
ENSG00000101400	-0.166161	2.34553	0.218645	0.640074	0.998784	SNTA1
ENSG00000101407	-0.000557819	4.89498	1.52476e-05	0.996884	0.999447	TTI1
ENSG00000101412	0.140854	3.53038	0.213025	0.644406	0.998784	E2F1
ENSG00000101413	-0.0214724	5.00079	0.0282718	0.866471	0.998784	RPRD1B
ENSG00000101417	-0.144424	2.89865	0.331851	0.564571	0.998784	PXMP4
ENSG00000101421	-0.209772	7.23194	1.95034	0.16255	0.909519	CHMP4B
ENSG00000101439	-0.362185	6.48996	11.4523	0.000714037	0.101914	CST3
ENSG00000101442	-0.0482115	3.64025	0.0738017	0.78588	0.998784	ACTR5
ENSG00000101444	0.0197704	6.26444	0.0383034	0.844835	0.998784	AHCY
ENSG00000101445	0.0100358	8.49914	0.00732336	0.931803	0.998784	PPP1R16B
ENSG00000101447	-0.443711	4.96826	9.8429	0.00170488	0.162651	FAM83D
ENSG00000101452	-0.0302046	3.72177	0.0267126	0.870172	0.998784	DHX35
ENSG00000101457	-0.0959253	4.47281	0.415988	0.518946	0.998784	DNTTIP1
ENSG00000101460	-0.06821	4.70923	0.204302	0.651271	0.998784	MAP1LC3A
ENSG00000101464	0.0372519	4.34021	0.0649281	0.79887	0.998784	PIGU
ENSG00000101473	-0.19035	3.61427	1.25591	0.262427	0.97299	ACOT8
ENSG00000101474	0.0800025	7.21787	0.458143	0.498493	0.998784	APMAP
ENSG00000101493	0.00470854	5.82261	0.00194767	0.964799	0.999079	ZNF516
ENSG00000101544	0.0603756	4.96139	0.148995	0.699497	0.998784	ADNP2
ENSG00000101546	-0.218228	2.56514	0.796114	0.372258	0.998784	RBFA
[truncated: 13,273 more rows]

## Sheet: VSMC ontology
source	term_name	term_id	term_size	effective_domain_size	highlighted	p_adj_color	adjusted_p_value__vsmc...downregulated	query_size__vsmc...downregulated	intersection_size__vsmc...downregulated	p_adj_color.1	adjusted_p_value__vsmc...upregulated	query_size__vsmc...upregulated	intersection_size__vsmc...upregulated	contributing_genes	ensembl_genes
GO:MF	extracellular matrix structural constituent	GO:0005201	167	20212	false,true	1	1	145	4	1.24e-10	1.24e-10	218	18	ABI3BP,ACAN,COL6A3,MFAP4,COL22A1,COL8A2,COL18A1,COL14A1,COL5A3,MFAP5,COLQ,COL19A1,MXRA5,DCN,OGN,ASPN,MGP,LAMA4,FMOD,COL10A1,LAMA5,COL2A1	ENSG00000154175,ENSG00000157766,ENSG00000163359,ENSG00000166482,ENSG00000169436,ENSG00000171812,ENSG00000182871,ENSG00000187955,ENSG00000080573,ENSG00000197614,ENSG00000206561,ENSG00000082293,ENSG00000101825,ENSG00000011465,ENSG00000106809,ENSG00000106819,ENSG00000111341,ENSG00000112769,ENSG00000122176,ENSG00000123500,ENSG00000130702,ENSG00000139219
GO:MF	extracellular matrix structural constituent conferring tensile strength	GO:0030020	45	20212	false,false	1	1	145	2	1.06185e-05	1.06185e-05	218	8	COL10A1,COL2A1,COL6A3,COL22A1,COL8A2,COL18A1,COL14A1,COLQ,COL5A3,COL19A1	ENSG00000123500,ENSG00000139219,ENSG00000163359,ENSG00000169436,ENSG00000171812,ENSG00000182871,ENSG00000187955,ENSG00000206561,ENSG00000080573,ENSG00000082293
GO:MF	signaling receptor binding	GO:0005102	1501	20212	true,true	0.000523122	0.000523122	145	29	0.000105369	0.000105369	218	39	SVEP1,IGF2,PCSK9,LINGO1,S1PR1,APLN,A2M,ERFE,CDH5,GAS6,CSF1,SHC4,SEMA4D,IL1RAP,PDGFA,ITGBL1,DMD,HSPA1A,WNT11,MICB,AQP1,IL11,PDGFB,SEMA3F,JAG1,METRN,PLAUR,WNT2,SERPINE1,OGN,ECM2,CPE,ULBP1,LAMA4,FGF1,LIFR,ADAM23,ITGA4,TGFB3,TNN,SOCS2,CLU,NDP,KDR,APOE,LAMA5,ARHGEF16,REEP2,NES,SERPINE2,PLXNC1,SYTL2,SEMA7A,FGF2,NHERF2,COL2A1,SYTL1,ITGA10,LEFTY2,SFRP2,MEGF10,ADM,SEMA3D,ADAMTS5,DKK2,SHANK2,PDPN,F2RL1	ENSG00000165124,ENSG00000167244,ENSG00000169174,ENSG00000169783,ENSG00000170989,ENSG00000171388,ENSG00000175899,ENSG00000178752,ENSG00000179776,ENSG00000183087,ENSG00000184371,ENSG00000185634,ENSG00000187764,ENSG00000196083,ENSG00000197461,ENSG00000198542,ENSG00000198947,ENSG00000204389,ENSG00000085741,ENSG00000204516,ENSG00000240583,ENSG00000095752,ENSG00000100311,ENSG00000001617,ENSG00000101384…
GO:MF	integrin binding	GO:0005178	158	20212	false,false	1	1	145	5	0.000517245	0.000517245	218	11	ADAMTS5,SVEP1,IGF2,ITGBL1,DMD,ECM2,FGF1,ADAM23,ITGA4,TNN,KDR,LAMA5,SEMA7A,FGF2,ITGA10,SFRP2	ENSG00000154736,ENSG00000165124,ENSG00000167244,ENSG00000198542,ENSG00000198947,ENSG00000106823,ENSG00000113578,ENSG00000114948,ENSG00000115232,ENSG00000120332,ENSG00000128052,ENSG00000130702,ENSG00000138623,ENSG00000138685,ENSG00000143127,ENSG00000145423
GO:MF	protein binding	GO:0005515	14838	20212	false,false	0.478688	0.478688	145	123	0.000608933	0.000608933	218	189	GBX2,PARM1,ODAD2,PCSK9,LINGO1,NIPA1,EMB,DLGAP1,GPR37,S1PR1,APLN,BCL2L1,MAP3K13,GATM,COL8A2,MLLT3,LRRC15,SNTB1,LRRN3,DMRT2,CNTNAP2,DES,A2M,RIMS2,FIBIN,CA8,RPP25,ERFE,CPNE7,BAIAP2L1,CDH5,KCTD4,ZNF467,MAB21L2,KCNIP1,UBA7,COL18A1,GAS6,BEGAIN,BCOR,RIPK4,SCN5A,CSF1,PDE4B,PRR16,FMNL1,NR2F2,SHC4,C11orf87,ADAMTSL5,SOWAHB,NAP1L2,GCNT1,SEMA4D,COL14A1,TBXA2R,SLC4A4,COL5A3,PCDH18,IL1RAP,CACNA1H,DACT3,PDGFA,AD…	ENSG00000168505,ENSG00000169116,ENSG00000169126,ENSG00000169174,ENSG00000169783,ENSG00000170113,ENSG00000170571,ENSG00000170579,ENSG00000170775,ENSG00000170989,ENSG00000171388,ENSG00000171552,ENSG00000073803,ENSG00000171766,ENSG00000171812,ENSG00000171843,ENSG00000172061,ENSG00000172164,ENSG00000173114,ENSG00000173253,ENSG00000174469,ENSG00000175084,ENSG00000175899,ENSG00000176406,ENSG00000176971…
GO:MF	growth factor binding	GO:0019838	134	20212	false,true	1	1	145	2	0.000850372	0.000850372	218	10	HTRA1,A2M,SCN5A,PDGFA,PDGFB,LIFR,NRP2,TGFB3,TEK,KDR,COL2A1,ACVRL1	ENSG00000166033,ENSG00000175899,ENSG00000183873,ENSG00000197461,ENSG00000100311,ENSG00000113594,ENSG00000118257,ENSG00000119699,ENSG00000120156,ENSG00000128052,ENSG00000139219,ENSG00000139567
GO:MF	extracellular matrix structural constituent conferring compression resistance	GO:0030021	22	20212	false,false	1	1	-1	-1	0.00136267	0.00136267	218	5	DCN,ACAN,OGN,ASPN,FMOD	ENSG00000011465,ENSG00000157766,ENSG00000106809,ENSG00000106819,ENSG00000122176
GO:MF	cell adhesion molecule binding	GO:0050839	561	20212	true,false	0.00840416	0.00840416	145	15	0.175621	0.175621	218	16	ECM2,CPE,CDH6,FGF1,ADAM23,ITGA4,TNN,PTPRB,KDR,LAMA5,ARHGEF16,DSG2,SEMA7A,FGF2,ITGA10,CDH3,SFRP2,TENM2,NHERF2,ADAMTS5,SVEP1,IGF2,EMB,CDH5,SIRPA,ITGBL1,DMD,HSPA1A,PPME1,TENM3,BAIAP2L1	ENSG00000106823,ENSG00000109472,ENSG00000113361,ENSG00000113578,ENSG00000114948,ENSG00000115232,ENSG00000120332,ENSG00000127329,ENSG00000128052,ENSG00000130702,ENSG00000130762,ENSG00000046604,ENSG00000138623,ENSG00000138685,ENSG00000143127,ENSG00000062038,ENSG00000145423,ENSG00000145934,ENSG00000065054,ENSG00000154736,ENSG00000165124,ENSG00000167244,ENSG00000170571,ENSG00000179776,ENSG00000198053…
GO:MF	protein-containing complex binding	GO:0044877	1752	20212	false,false	1	1	145	22	0.0248514	0.0248514	218	37	FLI1,ABI3BP,ADAMTS5,AUTS2,NFIA,PTX3,SVEP1,IGF2,CORO6,PCSK9,DLGAP1,MLLT3,LRRC15,CDH5,FMNL1,MAP3K13,NAP1L2,COL14A1,PDGFA,MYL4,ITGBL1,TOX,SFMBT2,DMD,MAFB,EBF2,ERCC6,NEFL,COL5A3,PDGFB,CORO2B,MEIS3,ECM2,ADGRG6,FGF1,ADAM23,ITGA4,DLX2,TGFB3,TNN,CLU,AIF1L,KDR,APOE,LAMA5,BARX2,ZIC2,TFAP2A,MMP13,SEMA7A,FGF2,LEF1,ACVRL1,ITGA10,ABL2,DLX1,SFRP2,IQGAP2,MEGF10	ENSG00000151702,ENSG00000154175,ENSG00000154736,ENSG00000158321,ENSG00000162599,ENSG00000163661,ENSG00000165124,ENSG00000167244,ENSG00000167549,ENSG00000169174,ENSG00000170579,ENSG00000171843,ENSG00000172061,ENSG00000179776,ENSG00000184922,ENSG00000073803,ENSG00000186462,ENSG00000187955,ENSG00000197461,ENSG00000198336,ENSG00000198542,ENSG00000198846,ENSG00000198879,ENSG00000198947,ENSG00000204103…
GO:MF	collagen binding	GO:0005518	69	20212	false,true	1	1	145	4	0.0431051	0.0431051	218	6	ECM2,ADGRG6,MMP13,ITGA10,ABI3BP,COL5A3,LRRC15,COL14A1,PDGFA,PDGFB	ENSG00000106823,ENSG00000112414,ENSG00000137745,ENSG00000143127,ENSG00000154175,ENSG00000080573,ENSG00000172061,ENSG00000187955,ENSG00000197461,ENSG00000100311
GO:BP	anatomical structure development	GO:0048856	5899	21031	true,true	8.1e-15	8.1e-15	137	87	3.52e-24	3.52e-24	216	137	TNMD,METRN,SALL1,EYA1,MEIS3,DCN,WNT2,SERPINE1,SFRP4,MEOX2,OGN,ASPN,UNC5B,CPE,MGP,ARHGDIB,UST,SOBP,PERP,ADGRG6,SLC29A1,LAMA4,PCDHB5,CDH6,NPR3,FGF1,DPYSL3,ADAM23,ITGA4,DLX2,PRRX1,POU2F2,NRP2,GDA,TGFB3,TEK,TNN,SOCS2,CLU,SRGN,COL10A1,PTGIS,NDP,PACSIN1,TLL1,PTPRB,TNFRSF19,KDR,KRT17,FOXP2,APOE,LAMA5,BARX2,ZIC2,EPHA3,RIN2,NES,DSG2,DCLK1,LYVE1,CABLES1,EMP1,HAVCR2,KCP,KRT7,SERPINE2,PLXNC1,SCN2A,TFAP2A,MMP…	ENSG00000000005,ENSG00000103260,ENSG00000103449,ENSG00000104313,ENSG00000105419,ENSG00000011465,ENSG00000105989,ENSG00000106366,ENSG00000106483,ENSG00000106511,ENSG00000106809,ENSG00000106819,ENSG00000107731,ENSG00000109472,ENSG00000111341,ENSG00000111348,ENSG00000111962,ENSG00000112320,ENSG00000112378,ENSG00000112414,ENSG00000112759,ENSG00000112769,ENSG00000113209,ENSG00000113361,ENSG00000113389…
GO:BP	system development	GO:0048731	3973	21031	false,false	6.43e-10	6.43e-10	137	63	3.92e-23	3.92e-23	216	110	TNMD,UST,ADGRG6,LAMA4,PCDHB5,NPR3,FGF1,DPYSL3,ADAM23,ITGA4,DLX2,PRRX1,NRP2,GDA,TGFB3,TEK,TNN,SOCS2,CLU,COL10A1,PTGIS,NDP,PACSIN1,TLL1,PTPRB,KDR,FOXP2,APOE,LAMA5,BARX2,RIN2,NES,ZIC2,DCLK1,EPHA3,DSG2,CABLES1,HAVCR2,SERPINE2,PLXNC1,SCN2A,TFAP2A,MMP13,SEMA7A,PCDH10,FGF2,LEF1,COL2A1,ACVRL1,ZIC5,HAPLN3,GAS8,CRABP2,ABL2,DLX1,BOC,TMEM108,EPHA5,SFRP2,TENM2,DCDC2,TIAM2,CDKN2B,ADAM12,ADM,PSD,ZIC1,LGI2,SEMA3…	ENSG00000000005,ENSG00000111962,ENSG00000112414,ENSG00000112769,ENSG00000113209,ENSG00000113389,ENSG00000113578,ENSG00000113657,ENSG00000114948,ENSG00000115232,ENSG00000115844,ENSG00000116132,ENSG00000118257,ENSG00000119125,ENSG00000119699,ENSG00000120156,ENSG00000120332,ENSG00000120833,ENSG00000120885,ENSG00000123500,ENSG00000124212,ENSG00000124479,ENSG00000124507,ENSG00000038295,ENSG00000127329…
GO:BP	developmental process	GO:0032502	6453	21031	false,false	4.61e-14	4.61e-14	137	90	6.87e-22	6.87e-22	216	140	TNMD,MYLK2,JAG1,MYOM1,METRN,SALL1,EYA1,DCN,MEIS3,WNT2,SERPINE1,SFRP4,MEOX2,OGN,ASPN,UNC5B,CPE,MGP,ARHGDIB,UST,SOBP,PERP,ADGRG6,SLC29A1,LAMA4,PCDHB5,CDH6,NPR3,FGF1,DPYSL3,ADAM23,ITGA4,GALNT3,DLX2,PRRX1,POU2F2,NRP2,GDA,TGFB3,TEK,TNN,SOCS2,CLU,SRGN,COL10A1,PTGIS,NDP,PACSIN1,TLL1,PTPRB,TNFRSF19,KDR,KRT17,FOXP2,APOE,LAMA5,SLC6A6,BARX2,ZIC2,EPHA3,RIN2,NES,DSG2,DCLK1,LYVE1,CABLES1,EMP1,HAVCR2,KCP,KRT7,S…	ENSG00000000005,ENSG00000101306,ENSG00000101384,ENSG00000101605,ENSG00000103260,ENSG00000103449,ENSG00000104313,ENSG00000011465,ENSG00000105419,ENSG00000105989,ENSG00000106366,ENSG00000106483,ENSG00000106511,ENSG00000106809,ENSG00000106819,ENSG00000107731,ENSG00000109472,ENSG00000111341,ENSG00000111348,ENSG00000111962,ENSG00000112320,ENSG00000112378,ENSG00000112414,ENSG00000112759,ENSG00000112769…
GO:BP	multicellular organism development	GO:0007275	4643	21031	false,false	3.48e-11	3.48e-11	137	71	5.25e-21	5.25e-21	216	116	TNMD,UNC5B,CPE,MGP,ARHGDIB,UST,SOBP,ADGRG6,LAMA4,PCDHB5,NPR3,FGF1,DPYSL3,ADAM23,ITGA4,DLX2,PRRX1,NRP2,GDA,TGFB3,TEK,TNN,SOCS2,CLU,SRGN,COL10A1,PTGIS,NDP,PACSIN1,TLL1,PTPRB,KDR,KRT17,FOXP2,APOE,LAMA5,BARX2,ZIC2,EPHA3,RIN2,NES,DSG2,DCLK1,CABLES1,HAVCR2,SERPINE2,PLXNC1,SCN2A,TFAP2A,MMP13,SEMA7A,PCDH10,FGF2,LEF1,COL2A1,ACVRL1,ZIC5,HAPLN3,GAS8,CRABP2,ABL2,LEFTY2,DLX1,BOC,TMEM108,EPHA5,SFRP2,TENM2,DCDC…	ENSG00000000005,ENSG00000107731,ENSG00000109472,ENSG00000111341,ENSG00000111348,ENSG00000111962,ENSG00000112320,ENSG00000112414,ENSG00000112769,ENSG00000113209,ENSG00000113389,ENSG00000113578,ENSG00000113657,ENSG00000114948,ENSG00000115232,ENSG00000115844,ENSG00000116132,ENSG00000118257,ENSG00000119125,ENSG00000119699,ENSG00000120156,ENSG00000120332,ENSG00000120833,ENSG00000120885,ENSG00000122862…
GO:BP	anatomical structure morphogenesis	GO:0009653	2684	21031	false,false	1.3334e-06	1.3334e-06	137	45	9.52e-20	9.52e-20	216	85	TNMD,PTPRB,KDR,KRT17,APOE,LAMA5,RIN2,NES,DCLK1,LYVE1,BARX2,EPHA3,SERPINE2,PLXNC1,TFAP2A,MMP13,SEMA7A,FGF2,LEF1,COL2A1,ACVRL1,CRABP2,TMEFF2,DLX1,BOC,TMEM108,EPHA5,SFRP2,DCDC2,TIAM2,DOCK5,ADAM12,ADM,FLI1,CDH3,ZIC1,SEMA3D,ADAMTS5,TSPAN18,ACAN,AUTS2,PLXDC1,DRAXIN,PDPN,NFIA,ACTG2,SPRY1,SVEP1,FAT3,DACT1,JCAD,TMEM100,ISLR2,IGF2,GBX2,ADGRF5,EMB,S1PR1,APLN,COL8A2,DMRT2,CNTNAP2,RIMS2,SOX8,ADAMTSL1,CDH5,MAB…	ENSG00000000005,ENSG00000127329,ENSG00000128052,ENSG00000128422,ENSG00000130203,ENSG00000130702,ENSG00000132669,ENSG00000132688,ENSG00000133083,ENSG00000133800,ENSG00000043039,ENSG00000044524,ENSG00000135919,ENSG00000136040,ENSG00000137203,ENSG00000137745,ENSG00000138623,ENSG00000138685,ENSG00000138795,ENSG00000139219,ENSG00000139567,ENSG00000143320,ENSG00000144339,ENSG00000144355,ENSG00000144857…
GO:BP	regulation of multicellular organismal process	GO:0051239	2955	21031	false,false	0.00070578	0.00070578	137	42	3.51e-15	3.51e-15	216	82	TNMD,SOCS2,CLU,PLAU,SRGN,POU2F2,PTGIS,KDR,KRT17,APOE,LAMA5,RIN2,DSG2,HAVCR2,SERPINE2,PLXNC1,TFAP2A,SEMA7A,FGF2,LEF1,CYBA,ACVRL1,HAPLN3,ILDR2,CRABP2,ABL2,DLX1,IL17RD,TMEM108,SFRP2,TIAM2,DOCK5,CDKN2B,ADAM12,ADM,CDH3,TMEM178A,SEMA3D,UBASH3B,ABI3BP,ADAMTS5,TSPAN18,ACAN,SPON2,DRAXIN,PDPN,SPRY1,F2RL1,GRIK2,SVEP1,JCAD,TMEM100,ISLR2,IGF2,GBX2,ADGRF5,PCSK9,S1PR1,APLN,GATM,LRRN3,SOX8,DMRT2,DES,RIMS2,ERFE,C…	ENSG00000000005,ENSG00000120833,ENSG00000120885,ENSG00000122861,ENSG00000122862,ENSG00000028277,ENSG00000124212,ENSG00000128052,ENSG00000128422,ENSG00000130203,ENSG00000130702,ENSG00000132669,ENSG00000046604,ENSG00000135077,ENSG00000135919,ENSG00000136040,ENSG00000137203,ENSG00000138623,ENSG00000138685,ENSG00000138795,ENSG00000051523,ENSG00000139567,ENSG00000140511,ENSG00000143195,ENSG00000143320…
GO:BP	cell adhesion	GO:0007155	1512	21031	false,false	0.000185154	0.000185154	137	29	5.73e-15	5.73e-15	216	57	SVEP1,FAT3,JCAD,MFAP4,IGF2,BAIAP2L1,PCDH7,EMB,S1PR1,COL8A2,CNTNAP2,ADAMTSL1,CDH5,COL18A1,GAS6,CSF1,GCNT1,SEMA4D,COL14A1,PCDH18,IL1RAP,SIRPA,ITGBL1,L1CAM,DMD,TENM3,PCDHGC5,PCDHGC4,COL5A3,PCDHA11,PCDHA10,CD24,PCDHB16,COL19A1,PDGFB,JAG1,PLAUR,CORO2B,SERPINE1,ECM2,CYTH1,PERP,LAMA4,PCDHB5,CDH6,ADAM23,ITGA4,NRP2,TEK,TNN,EPHA3,DSG2,PLAU,ARHGAP6,KDR,ISLR,LAMA5,RIN2,LYVE1,HAVCR2,SERPINE2,PLXNC1,PTPRU,CDH3…	ENSG00000165124,ENSG00000165323,ENSG00000165757,ENSG00000166482,ENSG00000167244,ENSG00000006453,ENSG00000169851,ENSG00000170571,ENSG00000170989,ENSG00000171812,ENSG00000174469,ENSG00000178031,ENSG00000179776,ENSG00000182871,ENSG00000183087,ENSG00000184371,ENSG00000187210,ENSG00000187764,ENSG00000187955,ENSG00000189184,ENSG00000196083,ENSG00000198053,ENSG00000198542,ENSG00000198910,ENSG00000198947…
GO:BP	multicellular organismal process	GO:0032501	7669	21031	false,false	1.5e-09	1.5e-09	137	91	3.96e-14	3.96e-14	216	140	TNMD,HMOX1,PDGFB,MYLK2,JAG1,MYOM1,HECW1,METRN,SALL1,CORO2B,EYA1,MEIS3,PLAUR,DCN,WNT2,SERPINE1,SFRP4,MEOX2,OGN,ASPN,UNC5B,CPE,MGP,ARHGDIB,UST,ULBP1,SOBP,ADGRG6,SLC29A1,LAMA4,PCDHB5,NPR3,FGF1,DPYSL3,ADAM23,ITGA4,GALNT3,DLX2,PRRX1,NRP2,GDA,TGFB3,POU2F2,TEK,TNN,SOCS2,CLU,PLAU,SRGN,COL10A1,PTGIS,NDP,PACSIN1,TLL1,PTPRB,TNFRSF19,KDR,KRT17,FOXP2,APOE,LAMA5,BARX2,SLC6A6,ZIC2,EPHA3,REEP2,DSG2,RIN2,NES,DCLK…	ENSG00000000005,ENSG00000100292,ENSG00000100311,ENSG00000101306,ENSG00000101384,ENSG00000101605,ENSG00000002746,ENSG00000103260,ENSG00000103449,ENSG00000103647,ENSG00000104313,ENSG00000105419,ENSG00000011422,ENSG00000011465,ENSG00000105989,ENSG00000106366,ENSG00000106483,ENSG00000106511,ENSG00000106809,ENSG00000106819,ENSG00000107731,ENSG00000109472,ENSG00000111341,ENSG00000111348,ENSG00000111962…
GO:BP	regulation of developmental process	GO:0050793	2455	21031	false,false	0.00307007	0.00307007	137	36	8.69e-13	8.69e-13	216	70	TNMD,SLC6A6,RIN2,EPHA3,SERPINE2,PLXNC1,TFAP2A,SEMA7A,FGF2,LEF1,ACVRL1,HAPLN3,CRABP2,DLX1,IL17RD,BOC,SFRP2,MEGF10,TIAM2,CDKN2B,ADAM12,ADM,TMEM178A,CDH3,SEMA3D,UBASH3B,ABI3BP,TSPAN18,ACAN,DRAXIN,PDPN,TRIM58,SPRY1,RANBP3L,FAT3,JCAD,TMEM100,ISLR2,IGF2,GBX2,S1PR1,BCL2L1,LRRN3,DMRT2,RIMS2,SOX8,ERFE,CDH5,GAS6,BCOR,CSF1,FMNL1,NAP1L2,SEMA4D,COL14A1,IL1RAP,MAP3K13,DACT3,PDGFA,INPP5F,TOX,L1CAM,DMD,MAFB,HSPA…	ENSG00000000005,ENSG00000131389,ENSG00000132669,ENSG00000044524,ENSG00000135919,ENSG00000136040,ENSG00000137203,ENSG00000138623,ENSG00000138685,ENSG00000138795,ENSG00000139567,ENSG00000140511,ENSG00000143320,ENSG00000144355,ENSG00000144730,ENSG00000144857,ENSG00000145423,ENSG00000145794,ENSG00000146426,ENSG00000147883,ENSG00000148848,ENSG00000148926,ENSG00000152154,ENSG00000062038,ENSG00000153993…
GO:BP	animal organ development	GO:0048513	3039	21031	false,false	6.37e-07	6.37e-07	137	49	9.27e-13	9.27e-13	216	79	SRGN,NDP,BARX2,ZIC2,EPHA3,TNFRSF19,KDR,DSG2,KRT17,FOXP2,LAMA5,NES,DCLK1,KRT7,SERPINE2,SCN2A,TFAP2A,MMP13,SEMA7A,FGF2,LEF1,COL2A1,ACVRL1,GAS8,ILDR2,DLX1,IL17RD,PTPRU,TMEM108,EPHA5,SFRP2,MEGF10,CDH3,CDKN2B,ADM,MKX,FLI1,ZIC1,SEMA3D,ABI3BP,ADAMTS5,ACAN,SOX8,DRAXIN,PDPN,NFIA,ACTG2,COL6A3,CCDC141,PTX3,SPRY1,RANBP3L,SEMA3F,FAT3,HTRA1,TMEM100,IGF2,GBX2,ODAD2,PCSK9,S1PR1,APLN,BCL2L1,COL8A2,CNTNAP2,SEZ6L2,…	ENSG00000122862,ENSG00000124479,ENSG00000043039,ENSG00000043355,ENSG00000044524,ENSG00000127863,ENSG00000128052,ENSG00000046604,ENSG00000128422,ENSG00000128573,ENSG00000130702,ENSG00000132688,ENSG00000133083,ENSG00000135480,ENSG00000135919,ENSG00000136531,ENSG00000137203,ENSG00000137745,ENSG00000138623,ENSG00000138685,ENSG00000138795,ENSG00000139219,ENSG00000139567,ENSG00000141013,ENSG00000143195…
GO:BP	circulatory system development	GO:0072359	1130	21031	false,false	1	1	137	17	6.06e-12	6.06e-12	216	45	TNMD,SCN5A,NR2F2,COL14A1,PDGFA,AQP1,SCX,WNT11,HMOX1,PDGFB,TBXA2R,MYLK2,JAG1,SALL1,EYA1,WNT2,SERPINE1,MEOX2,UNC5B,CPE,DCN,ADGRG6,LAMA4,NPR3,FGF1,PRRX1,NRP2,TEK,TNN,PTGIS,NDP,PTPRB,KDR,APOE,RIN2,DSG2,FGF2,LEF1,COL2A1,ACVRL1,SFRP2,ADAM12,ADM,ABI3BP,ADAMTS5,TSPAN18,ACAN,PLXDC1,PDPN,SPRY1,SVEP1,JCAD,TMEM100,GBX2,ODAD2,ADGRF5,S1PR1,APLN,COL8A2,CDH5,COL18A1,BCOR	ENSG00000000005,ENSG00000183873,ENSG00000185551,ENSG00000187955,ENSG00000197461,ENSG00000240583,ENSG00000260428,ENSG00000085741,ENSG00000100292,ENSG00000100311,ENSG00000006638,ENSG00000101306,ENSG00000101384,ENSG00000103449,ENSG00000104313,ENSG00000105989,ENSG00000106366,ENSG00000106511,ENSG00000107731,ENSG00000109472,ENSG00000011465,ENSG00000112414,ENSG00000112769,ENSG00000113389,ENSG00000113578…
GO:BP	regulation of anatomical structure morphogenesis	GO:0022603	838	21031	false,false	1	1	137	10	2.17e-11	2.17e-11	216	38	TNMD,SOX8,PALMD,HMOX1,TBXA2R,JAG1,METRN,WNT2,SERPINE1,UST,FGF1,DCN,TEK,TNN,SEMA3F,PTGIS,KDR,PLXNC1,SEMA7A,FGF2,ACVRL1,CRABP2,SFRP2,TIAM2,ADAM12,ADM,HECW1,SEMA3D,TSPAN18,DRAXIN,PDPN,SPRY1,JCAD,ISLR2,DMRT2,RIMS2,CDH5,CSF1,FMNL1,SEMA4D,PDGFA,L1CAM,ATP10A,AQP1,SCX,LHX1,NEFL,MAP3K13	ENSG00000000005,ENSG00000005513,ENSG00000099260,ENSG00000100292,ENSG00000006638,ENSG00000101384,ENSG00000103260,ENSG00000105989,ENSG00000106366,ENSG00000111962,ENSG00000113578,ENSG00000011465,ENSG00000120156,ENSG00000120332,ENSG00000001617,ENSG00000124212,ENSG00000128052,ENSG00000136040,ENSG00000138623,ENSG00000138685,ENSG00000139567,ENSG00000143320,ENSG00000145423,ENSG00000146426,ENSG00000148848…
GO:BP	tissue development	GO:0009888	2010	21031	false,false	7.37361e-05	7.37361e-05	137	35	1.15e-10	1.15e-10	216	59	TNMD,CDH3,CRABP2,TMEFF2,IL17RD,SFRP2,MEGF10,CDKN2B,ADM,SEMA3D,ADAMTS5,ACAN,PDPN,NFIA,ACTG2,SPRY1,RANBP3L,F2RL1,SVEP1,DACT1,PTER,TMEM100,IGF2,GBX2,S1PR1,SOX8,DMRT2,CDH5,COL18A1,GAS6,BCOR,RIPK4,SCN5A,CSF1,NR2F2,GCNT1,SEMA4D,COL14A1,DACT3,PDGFA,ADAMTSL2,TOX,DMD,MAFB,TRIM71,LBH,EBF2,AQP1,SCX,CD24,LHX1,HNF1B,COL19A1,WNT11,PDGFB,SEMA3F,MYLK2,JAG1,MYOM1,SALL1,EYA1,WNT2,SERPINE1,SFRP4,MEOX2,OGN,ASPN,MGP,…	ENSG00000000005,ENSG00000062038,ENSG00000143320,ENSG00000144339,ENSG00000144730,ENSG00000145423,ENSG00000145794,ENSG00000147883,ENSG00000148926,ENSG00000153993,ENSG00000154736,ENSG00000157766,ENSG00000162493,ENSG00000162599,ENSG00000163017,ENSG00000164056,ENSG00000164188,ENSG00000164251,ENSG00000165124,ENSG00000165617,ENSG00000165983,ENSG00000166292,ENSG00000167244,ENSG00000168505,ENSG00000170989…
GO:BP	vasculature development	GO:0001944	752	21031	false,false	1	1	137	12	1.31e-10	1.31e-10	216	35	TNMD,HMOX1,PDGFB,JAG1,TBXA2R,EYA1,WNT2,SERPINE1,MEOX2,UNC5B,LAMA4,NPR3,FGF1,DCN,PRRX1,NRP2,TEK,TNN,PTGIS,NDP,PTPRB,KDR,APOE,RIN2,FGF2,LEF1,ACVRL1,SFRP2,ADAM12,ADM,TSPAN18,PLXDC1,PDPN,SVEP1,JCAD,TMEM100,GBX2,ADGRF5,S1PR1,APLN,COL8A2,CDH5,COL18A1,NR2F2,PDGFA,AQP1,WNT11	ENSG00000000005,ENSG00000100292,ENSG00000100311,ENSG00000101384,ENSG00000006638,ENSG00000104313,ENSG00000105989,ENSG00000106366,ENSG00000106511,ENSG00000107731,ENSG00000112769,ENSG00000113389,ENSG00000113578,ENSG00000011465,ENSG00000116132,ENSG00000118257,ENSG00000120156,ENSG00000120332,ENSG00000124212,ENSG00000124479,ENSG00000127329,ENSG00000128052,ENSG00000130203,ENSG00000132669,ENSG00000138685…
GO:BP	blood vessel morphogenesis	GO:0048514	625	21031	false,false	1	1	137	10	1.33e-10	1.33e-10	216	32	TNMD,JAG1,TBXA2R,EYA1,SERPINE1,MEOX2,UNC5B,NPR3,FGF1,DCN,PRRX1,NRP2,TEK,TNN,PTGIS,NDP,PTPRB,KDR,APOE,RIN2,FGF2,LEF1,ACVRL1,SFRP2,ADAM12,ADM,TSPAN18,PLXDC1,JCAD,TMEM100,GBX2,S1PR1,APLN,COL8A2,ADGRF5,CDH5,COL18A1,NR2F2,PDGFA,AQP1,WNT11,HMOX1	ENSG00000000005,ENSG00000101384,ENSG00000006638,ENSG00000104313,ENSG00000106366,ENSG00000106511,ENSG00000107731,ENSG00000113389,ENSG00000113578,ENSG00000011465,ENSG00000116132,ENSG00000118257,ENSG00000120156,ENSG00000120332,ENSG00000124212,ENSG00000124479,ENSG00000127329,ENSG00000128052,ENSG00000130203,ENSG00000132669,ENSG00000138685,ENSG00000138795,ENSG00000139567,ENSG00000145423,ENSG00000148848…
GO:BP	tube development	GO:0035295	1091	21031	false,false	1	1	137	17	1.89e-10	1.89e-10	216	42	TNMD,PDGFA,ADAMTSL2,TRIM71,AQP1,CD24,LHX1,HNF1B,WNT11,HMOX1,TBXA2R,JAG1,SALL1,EYA1,WNT2,SERPINE1,MEOX2,UNC5B,DCN,NPR3,FGF1,PRRX1,NRP2,TGFB3,TEK,TNN,PTGIS,NDP,PTPRB,KDR,APOE,LAMA5,RIN2,SERPINE2,FGF2,LEF1,COL2A1,ACVRL1,SFRP2,ADAM12,ADM,TSPAN18,PLXDC1,PDPN,NFIA,SPRY1,ADGRF5,DACT1,JCAD,SOX8,TMEM100,GBX2,S1PR1,APLN,COL8A2,CDH5,COL18A1,CSF1,NR2F2	ENSG00000000005,ENSG00000197461,ENSG00000197859,ENSG00000206557,ENSG00000240583,ENSG00000272398,ENSG00000273706,ENSG00000275410,ENSG00000085741,ENSG00000100292,ENSG00000006638,ENSG00000101384,ENSG00000103449,ENSG00000104313,ENSG00000105989,ENSG00000106366,ENSG00000106511,ENSG00000107731,ENSG00000011465,ENSG00000113389,ENSG00000113578,ENSG00000116132,ENSG00000118257,ENSG00000119699,ENSG00000120156…
GO:BP	positive regulation of developmental process	GO:0051094	1328	21031	false,false	0.0765198	0.0765198	137	22	4.53e-10	4.53e-10	216	46	SOX8,LRRN3,DMRT2,RIMS2,CDH5,MAP3K13,GAS6,CSF1,NAP1L2,SEMA4D,IL1RAP,TOX,L1CAM,DMD,HSPA1A,LBH,AQP1,SCX,CD24,LHX1,NEFL,TBXA2R,HMOX1,PDGFB,JAG1,METRN,DCN,WNT2,SERPINE1,SFRP4,FGF1,DLX2,TGFB3,TEK,TNN,SOCS2,PTGIS,PACSIN1,KDR,KRT17,APOE,SLC6A6,RIN2,SERPINE2,PLXNC1,TFAP2A,SEMA7A,FGF2,LEF1,ACVRL1,HAPLN3,CRABP2,DLX1,BOC,SFRP2,TIAM2,CDKN2B,ADAM12,ADM,ABI3BP,ACAN,PDPN,SPRY1,RANBP3L,JCAD,TMEM100,ISLR2,IGF2	ENSG00000005513,ENSG00000173114,ENSG00000173253,ENSG00000176406,ENSG00000179776,ENSG00000073803,ENSG00000183087,ENSG00000184371,ENSG00000186462,ENSG00000187764,ENSG00000196083,ENSG00000198846,ENSG00000198910,ENSG00000198947,ENSG00000204389,ENSG00000213626,ENSG00000240583,ENSG00000260428,ENSG00000272398,ENSG00000273706,ENSG00000277586,ENSG00000006638,ENSG00000100292,ENSG00000100311,ENSG00000101384…
GO:BP	nervous system development	GO:0007399	2531	21031	false,false	8.16e-10	8.16e-10	137	49	1.99e-09	1.99e-09	216	65	NES,DCLK1,CABLES1,ZIC2,SERPINE2,EPHA3,PLXNC1,SCN2A,TFAP2A,SEMA7A,PCDH10,FGF2,LEF1,COL2A1,ZIC5,HAPLN3,GAS8,CRABP2,ABL2,DLX1,BOC,TMEM108,EPHA5,SFRP2,TENM2,DCDC2,TIAM2,CDKN2B,ADM,PSD,ZIC1,LGI2,SEMA3D,SOX8,PCDH1,ACAN,AUTS2,MPZ,PLXDC1,SHANK2,DRAXIN,NFIA,CCDC141,MAMDC2,FAT3,DACT1,ISLR2,GBX2,ODAD2,PCSK9,EMB,GPR37,S1PR1,LRRN3,CNTNAP2,SEZ6L2,SEMA3F,RIMS2,ADAMTSL1,MAB21L2,GAS6,SCN5A,CSF1,NR2F2,NAP1L2,SEMA4…	ENSG00000132688,ENSG00000133083,ENSG00000134508,ENSG00000043355,ENSG00000135919,ENSG00000044524,ENSG00000136040,ENSG00000136531,ENSG00000137203,ENSG00000138623,ENSG00000138650,ENSG00000138685,ENSG00000138795,ENSG00000139219,ENSG00000139800,ENSG00000140511,ENSG00000141013,ENSG00000143320,ENSG00000143322,ENSG00000144355,ENSG00000144857,ENSG00000144868,ENSG00000145242,ENSG00000145423,ENSG00000145934…
GO:BP	regulation of multicellular organismal development	GO:2000026	1411	21031	false,false	0.0213522	0.0213522	137	24	9.64e-10	9.64e-10	216	47	TNMD,ISLR2,GBX2,S1PR1,LRRN3,ERFE,CDH5,SOX8,GAS6,BCOR,CSF1,MAP3K13,SEMA4D,COL14A1,IL1RAP,TOX,L1CAM,MAFB,HSPA1A,AQP1,SCX,CD24,LHX1,NEFL,TBXA2R,WNT11,SEMA3F,HMOX1,JAG1,METRN,WNT2,SERPINE1,SFRP4,ASPN,DCN,MGP,LAMA4,FGF1,DLX2,TEK,TNN,SRGN,PTGIS,KDR,KRT17,LAMA5,SERPINE2,PLXNC1,TFAP2A,SEMA7A,FGF2,LEF1,ACVRL1,HAPLN3,CRABP2,DLX1,SFRP2,TIAM2,CDKN2B,ADAM12,ADM,CDH3,TMEM178A,SEMA3D,UBASH3B,TSPAN18,ACAN,DRAXIN…	ENSG00000000005,ENSG00000167178,ENSG00000168505,ENSG00000170989,ENSG00000173114,ENSG00000178752,ENSG00000179776,ENSG00000005513,ENSG00000183087,ENSG00000183337,ENSG00000184371,ENSG00000073803,ENSG00000187764,ENSG00000187955,ENSG00000196083,ENSG00000198846,ENSG00000198910,ENSG00000204103,ENSG00000204389,ENSG00000240583,ENSG00000260428,ENSG00000272398,ENSG00000273706,ENSG00000277586,ENSG00000006638…
GO:BP	blood vessel development	GO:0001568	721	21031	false,false	1	1	137	12	1.18e-09	1.18e-09	216	33	TNMD,HMOX1,PDGFB,JAG1,TBXA2R,EYA1,WNT2,SERPINE1,MEOX2,UNC5B,LAMA4,NPR3,FGF1,DCN,PRRX1,NRP2,TEK,TNN,PTGIS,NDP,PTPRB,KDR,APOE,RIN2,FGF2,LEF1,ACVRL1,SFRP2,ADAM12,ADM,TSPAN18,PLXDC1,JCAD,TMEM100,GBX2,S1PR1,APLN,COL8A2,ADGRF5,CDH5,COL18A1,NR2F2,PDGFA,AQP1,WNT11	ENSG00000000005,ENSG00000100292,ENSG00000100311,ENSG00000101384,ENSG00000006638,ENSG00000104313,ENSG00000105989,ENSG00000106366,ENSG00000106511,ENSG00000107731,ENSG00000112769,ENSG00000113389,ENSG00000113578,ENSG00000011465,ENSG00000116132,ENSG00000118257,ENSG00000120156,ENSG00000120332,ENSG00000124212,ENSG00000124479,ENSG00000127329,ENSG00000128052,ENSG00000130203,ENSG00000132669,ENSG00000138685…
GO:BP	tube morphogenesis	GO:0035239	872	21031	false,false	0.291538	0.291538	137	16	1.92e-09	1.92e-09	216	36	TNMD,HMOX1,JAG1,TBXA2R,SALL1,EYA1,WNT2,SERPINE1,MEOX2,UNC5B,NPR3,FGF1,DCN,PRRX1,NRP2,TEK,TNN,PTGIS,NDP,PTPRB,KDR,APOE,LAMA5,RIN2,FGF2,LEF1,ACVRL1,SFRP2,ADAM12,ADM,TSPAN18,PLXDC1,SPRY1,DACT1,JCAD,TMEM100,ADGRF5,GBX2,S1PR1,APLN,COL8A2,CDH5,COL18A1,CSF1,NR2F2,SOX8,PDGFA,TRIM71,AQP1,LHX1,HNF1B,WNT11	ENSG00000000005,ENSG00000100292,ENSG00000101384,ENSG00000006638,ENSG00000103449,ENSG00000104313,ENSG00000105989,ENSG00000106366,ENSG00000106511,ENSG00000107731,ENSG00000113389,ENSG00000113578,ENSG00000011465,ENSG00000116132,ENSG00000118257,ENSG00000120156,ENSG00000120332,ENSG00000124212,ENSG00000124479,ENSG00000127329,ENSG00000128052,ENSG00000130203,ENSG00000130702,ENSG00000132669,ENSG00000138685…
GO:BP	angiogenesis	GO:0001525	538	21031	false,false	1	1	137	7	3.84e-09	3.84e-09	216	28	TNMD,TBXA2R,SERPINE1,MEOX2,UNC5B,NPR3,FGF1,DCN,NRP2,TEK,TNN,PTGIS,NDP,PTPRB,KDR,FGF2,LEF1,ACVRL1,SFRP2,ADAM12,ADM,TSPAN18,PLXDC1,JCAD,TMEM100,GBX2,S1PR1,APLN,COL8A2,CDH5,COL18A1,PDGFA,AQP1,HMOX1,JAG1	ENSG00000000005,ENSG00000006638,ENSG00000106366,ENSG00000106511,ENSG00000107731,ENSG00000113389,ENSG00000113578,ENSG00000011465,ENSG00000118257,ENSG00000120156,ENSG00000120332,ENSG00000124212,ENSG00000124479,ENSG00000127329,ENSG00000128052,ENSG00000138685,ENSG00000138795,ENSG00000139567,ENSG00000145423,ENSG00000148848,ENSG00000148926,ENSG00000157570,ENSG00000161381,ENSG00000165757,ENSG00000166292…
GO:BP	cell differentiation	GO:0030154	4366	21031	false,false	1.53796e-06	1.53796e-06	137	60	4.51e-09	4.51e-09	216	90	TNMD,MGP,UST,ADGRG6,LAMA4,FGF1,DPYSL3,ITGA4,DLX2,PRRX1,NRP2,POU2F2,TGFB3,TEK,TNN,SOCS2,CLU,NDP,PACSIN1,TLL1,PTPRB,KDR,KRT17,APOE,LAMA5,BARX2,ZIC2,SLC6A6,EPHA3,RIN2,DCLK1,KCP,KRT7,SERPINE2,PLXNC1,TFAP2A,SEMA7A,FGF2,LEF1,COL2A1,ACVRL1,ZIC5,HAPLN3,ILDR2,CRABP2,ABL2,TMEFF2,DLX1,PSD,IL17RD,BOC,TMEM108,EPHA5,SFRP2,PTPRU,MEGF10,TENM2,DCDC2,TIAM2,DOCK5,CDKN2B,ADAM12,ADM,CDH3,MKX,FLI1,TMEM178A,ZIC1,SEMA3D…	ENSG00000000005,ENSG00000111341,ENSG00000111962,ENSG00000112414,ENSG00000112769,ENSG00000113578,ENSG00000113657,ENSG00000115232,ENSG00000115844,ENSG00000116132,ENSG00000118257,ENSG00000028277,ENSG00000119699,ENSG00000120156,ENSG00000120332,ENSG00000120833,ENSG00000120885,ENSG00000124479,ENSG00000124507,ENSG00000038295,ENSG00000127329,ENSG00000128052,ENSG00000128422,ENSG00000130203,ENSG00000130702…
GO:BP	cellular developmental process	GO:0048869	4367	21031	false,false	1.5524e-06	1.5524e-06	137	60	4.57e-09	4.57e-09	216	90	TNMD,MGP,UST,ADGRG6,LAMA4,FGF1,DPYSL3,ITGA4,DLX2,PRRX1,NRP2,POU2F2,TGFB3,TEK,TNN,SOCS2,CLU,NDP,PACSIN1,TLL1,PTPRB,KDR,KRT17,APOE,LAMA5,BARX2,ZIC2,SLC6A6,EPHA3,RIN2,DCLK1,KCP,KRT7,SERPINE2,PLXNC1,TFAP2A,SEMA7A,FGF2,LEF1,COL2A1,ACVRL1,ZIC5,HAPLN3,ILDR2,CRABP2,ABL2,TMEFF2,DLX1,PSD,IL17RD,BOC,TMEM108,EPHA5,SFRP2,PTPRU,MEGF10,TENM2,DCDC2,TIAM2,DOCK5,CDKN2B,ADAM12,ADM,CDH3,MKX,FLI1,TMEM178A,ZIC1,SEMA3D…	ENSG00000000005,ENSG00000111341,ENSG00000111962,ENSG00000112414,ENSG00000112769,ENSG00000113578,ENSG00000113657,ENSG00000115232,ENSG00000115844,ENSG00000116132,ENSG00000118257,ENSG00000028277,ENSG00000119699,ENSG00000120156,ENSG00000120332,ENSG00000120833,ENSG00000120885,ENSG00000124479,ENSG00000124507,ENSG00000038295,ENSG00000127329,ENSG00000128052,ENSG00000128422,ENSG00000130203,ENSG00000130702…
GO:BP	animal organ morphogenesis	GO:0009887	1035	21031	false,false	0.000374058	0.000374058	137	23	1.43e-08	1.43e-08	216	38	SOX8,TENM3,AQP1,SCX,LHX1,HNF1B,WNT11,MYLK2,JAG1,SALL1,EYA1,MEIS3,WNT2,SERPINE1,SFRP4,ASPN,DCN,CPE,MGP,SOBP,PERP,ADGRG6,FGF1,DLX2,PRRX1,NRP2,TGFB3,TEK,BARX2,NDP,KDR,LAMA5,TFAP2A,MMP13,FGF2,LEF1,COL2A1,ACVRL1,DLX1,SFRP2,ADM,FLI1,ZIC1,ADAMTS5,ACAN,ACTG2,SPRY1,FAT3,TMEM100,IGF2,GBX2,S1PR1,COL8A2,COL18A1,BCOR,SCN5A,CSF1,GCNT1,PDGFA,MFAP5,MAFB	ENSG00000005513,ENSG00000218336,ENSG00000240583,ENSG00000260428,ENSG00000273706,ENSG00000275410,ENSG00000085741,ENSG00000101306,ENSG00000101384,ENSG00000103449,ENSG00000104313,ENSG00000105419,ENSG00000105989,ENSG00000106366,ENSG00000106483,ENSG00000106819,ENSG00000011465,ENSG00000109472,ENSG00000111341,ENSG00000112320,ENSG00000112378,ENSG00000112414,ENSG00000113578,ENSG00000115844,ENSG00000116132…
GO:BP	signaling	GO:0023052	6447	21031	false,false	0.00173393	0.00173393	137	69	1.89e-08	1.89e-08	216	114	METRN,SALL1,PLAUR,DCN,EYA1,MEIS3,WNT2,SERPINE1,SFRP4,OGN,ASPN,UNC5B,CYTH1,CPE,ARHGDIB,PERP,ADGRG6,SLC29A1,PCDHB5,RASGRF2,CDH6,NPR3,FGF1,LIFR,ITGA4,GALNT3,DLX2,PRRX1,NRP2,TGFB3,TEK,MOB3B,SOCS2,CLU,FMOD,PLAU,SRGN,PTGIS,NDP,TNFRSF19,KDR,ARHGEF6,EPHA3,STARD8,APOE,LSP1,LAMA5,ARHGAP6,SLC6A6,RAP1GAP2,RIN2,DCLK1,HAVCR2,KCP,CYBA,SERPINE2,PLXNC1,SCN2A,SEMA7A,FGF2,LEF1,COL2A1,ACVRL1,NLRC5,GAS8,PSD,PTPRU,ITG…	ENSG00000103260,ENSG00000103449,ENSG00000011422,ENSG00000011465,ENSG00000104313,ENSG00000105419,ENSG00000105989,ENSG00000106366,ENSG00000106483,ENSG00000106809,ENSG00000106819,ENSG00000107731,ENSG00000108669,ENSG00000109472,ENSG00000111348,ENSG00000112378,ENSG00000112414,ENSG00000112759,ENSG00000113209,ENSG00000113319,ENSG00000113361,ENSG00000113389,ENSG00000113578,ENSG00000113594,ENSG00000115232…
GO:BP	regulation of biological process	GO:0050789	12287	21031	false,false	0.0036831	0.0036831	137	106	1.94e-08	1.94e-08	216	173	GAL3ST4,DACT3,PDGFA,SLC4A4,ADAMTSL2,SIRPA,MYL4,ITGBL1,INPP5F,TOX,SFMBT2,L1CAM,DMD,TBXA2R,PLPP4,MAFB,HSPA1A,MICB,C1QTNF3,COL19A1,ATP10A,TRIM71,COLQ,SEMA3F,LBH,TENM3,EBF2,ERCC6,WNT11,SHISA9,OR2W3,CDKN2B-AS1,AQP1,PCDHGC5,PCDHGC4,TRIL,SCX,TFAP2C,CD24,PCDHB16,LHX1,HNF1B,NEFL,RGS1,COMT,CDC6,IL11,PALMD,HMOX1,PDGFB,NFIX,NKAIN4,MYLK2,JAG1,MYOM1,HAS3,METRN,SALL1,CORO2B,EYA1,TNMD,HECW1,PLAUR,DCN,MEIS3,WNT2,…	ENSG00000197093,ENSG00000197380,ENSG00000197461,ENSG00000080493,ENSG00000197859,ENSG00000198053,ENSG00000198336,ENSG00000198542,ENSG00000198825,ENSG00000198846,ENSG00000198879,ENSG00000198910,ENSG00000198947,ENSG00000006638,ENSG00000203805,ENSG00000204103,ENSG00000204389,ENSG00000204516,ENSG00000082196,ENSG00000082293,ENSG00000206190,ENSG00000206557,ENSG00000206561,ENSG00000001617,ENSG00000213626…
GO:BP	cell communication	GO:0007154	6537	21031	false,false	0.00128743	0.00128743	137	70	1.96e-08	1.96e-08	216	115	HECW1,METRN,SALL1,PLAUR,DCN,EYA1,MEIS3,WNT2,SERPINE1,SFRP4,OGN,ASPN,UNC5B,CYTH1,CPE,ARHGDIB,PERP,ADGRG6,SLC29A1,PCDHB5,RASGRF2,CDH6,NPR3,FGF1,LIFR,ITGA4,GALNT3,DLX2,PRRX1,NRP2,TGFB3,TEK,MOB3B,SOCS2,CLU,FMOD,PLAU,SRGN,PTGIS,NDP,TNFRSF19,KDR,ARHGEF6,EPHA3,STARD8,APOE,DSG2,LSP1,LAMA5,SLC6A6,ARHGAP6,RAP1GAP2,RIN2,DCLK1,HAVCR2,KCP,CYBA,SERPINE2,PLXNC1,SCN2A,SEMA7A,FGF2,LEF1,COL2A1,ACVRL1,NLRC5,GAS8,PS…	ENSG00000002746,ENSG00000103260,ENSG00000103449,ENSG00000011422,ENSG00000011465,ENSG00000104313,ENSG00000105419,ENSG00000105989,ENSG00000106366,ENSG00000106483,ENSG00000106809,ENSG00000106819,ENSG00000107731,ENSG00000108669,ENSG00000109472,ENSG00000111348,ENSG00000112378,ENSG00000112414,ENSG00000112759,ENSG00000113209,ENSG00000113319,ENSG00000113361,ENSG00000113389,ENSG00000113578,ENSG00000113594…
GO:BP	cell migration	GO:0016477	1496	21031	false,false	0.427021	0.427021	137	22	2.87e-08	2.87e-08	216	46	F2RL1,FAT3,JCAD,CORO6,GBX2,S1PR1,LRRC15,CDH5,GAS6,CSF1,PDE4B,FMNL1,NR2F2,GCNT1,SEMA4D,PDGFA,SIRPA,L1CAM,AQP1,CD24,LHX1,TBXA2R,WNT11,HMOX1,PDGFB,JAG1,SEMA3F,DCN,SERPINE1,MEOX2,ARHGDIB,LAMA4,FGF1,DPYSL3,ITGA4,NRP2,TEK,TNN,PLAU,PTPRB,KDR,MTUS1,APOE,LAMA5,ARHGEF16,RIN2,DCLK1,EPHA3,LYVE1,SERPINE2,PLXNC1,SEMA7A,FGF2,LEF1,ACVRL1,ABL2,SOX8,TMEFF2,SFRP2,MEGF10,DCDC2,DOCK5,PTPRU,SEMA3D,LIMCH1,AUTS2,PDPN,CC…	ENSG00000164251,ENSG00000165323,ENSG00000165757,ENSG00000167549,ENSG00000168505,ENSG00000170989,ENSG00000172061,ENSG00000179776,ENSG00000183087,ENSG00000184371,ENSG00000184588,ENSG00000184922,ENSG00000185551,ENSG00000187210,ENSG00000187764,ENSG00000197461,ENSG00000198053,ENSG00000198910,ENSG00000240583,ENSG00000272398,ENSG00000273706,ENSG00000006638,ENSG00000085741,ENSG00000100292,ENSG00000100311…
GO:BP	anatomical structure formation involved in morphogenesis	GO:0048646	1183	21031	false,false	1	1	137	17	4.66e-08	4.66e-08	216	40	TNMD,CDH5,COL18A1,CACNA1H,PDGFA,MAFB,TRIM71,AQP1,SCX,LHX1,HNF1B,SOX8,WNT11,HMOX1,TBXA2R,JAG1,SALL1,EYA1,WNT2,SERPINE1,MEOX2,UNC5B,PERP,ADGRG6,NPR3,FGF1,DCN,ITGA4,NRP2,TEK,TNN,PTGIS,NDP,PTPRB,KDR,TFAP2A,FGF2,LEF1,COL2A1,ACVRL1,SFRP2,DOCK5,ADAM12,ADM,ADAMTS5,TSPAN18,PLXDC1,PDPN,SPRY1,FAT3,JCAD,TMEM100,GBX2,S1PR1,APLN,COL8A2,DMRT2	ENSG00000000005,ENSG00000179776,ENSG00000182871,ENSG00000196557,ENSG00000197461,ENSG00000204103,ENSG00000206557,ENSG00000240583,ENSG00000260428,ENSG00000273706,ENSG00000275410,ENSG00000005513,ENSG00000085741,ENSG00000100292,ENSG00000006638,ENSG00000101384,ENSG00000103449,ENSG00000104313,ENSG00000105989,ENSG00000106366,ENSG00000106511,ENSG00000107731,ENSG00000112378,ENSG00000112414,ENSG00000113389…
GO:BP	extracellular matrix organization	GO:0030198	324	21031	false,true	1	1	137	7	4.79e-08	4.79e-08	216	21	FMOD,COL10A1,MMP13,COL2A1,SFRP2,ABI3BP,ADAMTS5,ADAMTSL3,ACAN,PDPN,PTX3,MFAP4,COL22A1,COL8A2,ADAMTSL1,COL18A1,GAS6,ADAMTSL5,COL14A1,COL5A3,ADAMTSL2,C6orf15,COLQ,SCX,COL19A1,HAS3,ECM2,TLL1	ENSG00000122176,ENSG00000123500,ENSG00000137745,ENSG00000139219,ENSG00000145423,ENSG00000154175,ENSG00000154736,ENSG00000156218,ENSG00000157766,ENSG00000162493,ENSG00000163661,ENSG00000166482,ENSG00000169436,ENSG00000171812,ENSG00000178031,ENSG00000182871,ENSG00000183087,ENSG00000185761,ENSG00000187955,ENSG00000080573,ENSG00000197859,ENSG00000204542,ENSG00000206561,ENSG00000260428,ENSG00000082293…
GO:BP	positive regulation of multicellular organismal process	GO:0051240	1637	21031	false,false	1	1	137	21	4.95e-08	4.95e-08	216	48	PDPN,SPRY1,F2RL1,SVEP1,SOX8,JCAD,ISLR2,IGF2,APLN,GATM,LRRN3,RIMS2,MAP3K13,CDH5,GAS6,CSF1,PDE4B,SEMA4D,IL1RAP,TBXA2R,SIRPA,TOX,L1CAM,HSPA1A,LBH,EBF2,AQP1,SCX,CD24,LHX1,NEFL,C1QTNF3,WNT11,HMOX1,PDGFB,JAG1,METRN,WNT2,SERPINE1,FGF1,TGFB3,TEK,POU2F2,TNN,CLU,PLAU,PTGIS,KDR,KRT17,APOE,CYBA,HAVCR2,SERPINE2,PLXNC1,TFAP2A,SEMA7A,FGF2,LEF1,ACVRL1,HAPLN3,CRABP2,ABL2,SFRP2,TIAM2,ADAM12,ADM,ABI3BP,ACAN,SPON2	ENSG00000162493,ENSG00000164056,ENSG00000164251,ENSG00000165124,ENSG00000005513,ENSG00000165757,ENSG00000167178,ENSG00000167244,ENSG00000171388,ENSG00000171766,ENSG00000173114,ENSG00000176406,ENSG00000073803,ENSG00000179776,ENSG00000183087,ENSG00000184371,ENSG00000184588,ENSG00000187764,ENSG00000196083,ENSG00000006638,ENSG00000198053,ENSG00000198846,ENSG00000198910,ENSG00000204389,ENSG00000213626…
GO:BP	extracellular structure organization	GO:0043062	325	21031	false,false	1	1	137	7	5.07e-08	5.07e-08	216	21	FMOD,COL10A1,MMP13,COL2A1,SFRP2,ABI3BP,ADAMTS5,ADAMTSL3,ACAN,PDPN,PTX3,MFAP4,COL22A1,COL8A2,ADAMTSL1,COL18A1,GAS6,ADAMTSL5,COL14A1,COL5A3,ADAMTSL2,C6orf15,COLQ,SCX,COL19A1,HAS3,ECM2,TLL1	ENSG00000122176,ENSG00000123500,ENSG00000137745,ENSG00000139219,ENSG00000145423,ENSG00000154175,ENSG00000154736,ENSG00000156218,ENSG00000157766,ENSG00000162493,ENSG00000163661,ENSG00000166482,ENSG00000169436,ENSG00000171812,ENSG00000178031,ENSG00000182871,ENSG00000183087,ENSG00000185761,ENSG00000187955,ENSG00000080573,ENSG00000197859,ENSG00000204542,ENSG00000206561,ENSG00000260428,ENSG00000082293…
GO:BP	external encapsulating structure organization	GO:0045229	326	21031	false,false	1	1	137	7	5.38e-08	5.38e-08	216	21	FMOD,COL10A1,MMP13,COL2A1,SFRP2,ABI3BP,ADAMTS5,ADAMTSL3,ACAN,PDPN,PTX3,MFAP4,COL22A1,COL8A2,ADAMTSL1,COL18A1,GAS6,ADAMTSL5,COL14A1,COL5A3,ADAMTSL2,C6orf15,COLQ,SCX,COL19A1,HAS3,ECM2,TLL1	ENSG00000122176,ENSG00000123500,ENSG00000137745,ENSG00000139219,ENSG00000145423,ENSG00000154175,ENSG00000154736,ENSG00000156218,ENSG00000157766,ENSG00000162493,ENSG00000163661,ENSG00000166482,ENSG00000169436,ENSG00000171812,ENSG00000178031,ENSG00000182871,ENSG00000183087,ENSG00000185761,ENSG00000187955,ENSG00000080573,ENSG00000197859,ENSG00000204542,ENSG00000206561,ENSG00000260428,ENSG00000082293…
GO:BP	regulation of cell migration	GO:0030334	934	21031	false,false	1	1	137	15	6.23e-08	6.23e-08	216	35	WNT11,TBXA2R,HMOX1,PDGFB,JAG1,SEMA3F,DCN,SERPINE1,MEOX2,ARHGDIB,LAMA4,FGF1,DPYSL3,ITGA4,NRP2,TEK,TNN,PLAU,KDR,MTUS1,APOE,LAMA5,RIN2,LYVE1,SERPINE2,PLXNC1,SEMA7A,FGF2,LEF1,ACVRL1,ABL2,TMEFF2,SFRP2,DOCK5,PTPRU,SEMA3D,LIMCH1,PDPN,F2RL1,JCAD,S1PR1,LRRC15,CDH5,GAS6,CSF1,NR2F2,GCNT1,SEMA4D,PDGFA,AQP1	ENSG00000085741,ENSG00000006638,ENSG00000100292,ENSG00000100311,ENSG00000101384,ENSG00000001617,ENSG00000011465,ENSG00000106366,ENSG00000106511,ENSG00000111348,ENSG00000112769,ENSG00000113578,ENSG00000113657,ENSG00000115232,ENSG00000118257,ENSG00000120156,ENSG00000120332,ENSG00000122861,ENSG00000128052,ENSG00000129422,ENSG00000130203,ENSG00000130702,ENSG00000132669,ENSG00000133800,ENSG00000135919…
GO:BP	developmental growth involved in morphogenesis	GO:0060560	248	21031	false,false	0.364181	0.364181	137	8	2.17e-07	2.17e-07	216	18	SEMA3F,TNN,APOE,DCLK1,SEMA7A,CRABP2,TMEM108,SFRP2,SEMA3D,AUTS2,DRAXIN,SPRY1,ISLR2,S1PR1,RIMS2,CSF1,SEMA4D,L1CAM,LHX1,HNF1B,MAP3K13,WNT11,SALL1,FGF1,ITGA4,NRP2	ENSG00000001617,ENSG00000120332,ENSG00000130203,ENSG00000133083,ENSG00000138623,ENSG00000143320,ENSG00000144868,ENSG00000145423,ENSG00000153993,ENSG00000158321,ENSG00000162490,ENSG00000164056,ENSG00000167178,ENSG00000170989,ENSG00000176406,ENSG00000184371,ENSG00000187764,ENSG00000198910,ENSG00000273706,ENSG00000275410,ENSG00000073803,ENSG00000085741,ENSG00000103449,ENSG00000113578,ENSG00000115232…
GO:BP	cell motility	GO:0048870	1709	21031	false,false	0.43219	0.43219	137	24	2.19e-07	2.19e-07	216	48	ELMO1,AUTS2,PDPN,CCDC141,F2RL1,FAT3,JCAD,CORO6,GBX2,S1PR1,LRRC15,CDH5,GAS6,CSF1,PDE4B,FMNL1,NR2F2,GCNT1,SEMA4D,FSIP2,PDGFA,SIRPA,INPP5F,TBXA2R,L1CAM,AQP1,CD24,LHX1,WNT11,HMOX1,PDGFB,JAG1,SEMA3F,DCN,SERPINE1,MEOX2,ARHGDIB,LAMA4,FGF1,DPYSL3,ITGA4,NRP2,TEK,TNN,PLAU,PTPRB,KDR,MTUS1,APOE,LAMA5,ARHGEF16,EPHA3,RIN2,DCLK1,LYVE1,SERPINE2,PLXNC1,SEMA7A,FGF2,LEF1,ACVRL1,GAS8,ABL2,TMEFF2,SOX8,SFRP2,MEGF10,DC…	ENSG00000155849,ENSG00000158321,ENSG00000162493,ENSG00000163492,ENSG00000164251,ENSG00000165323,ENSG00000165757,ENSG00000167549,ENSG00000168505,ENSG00000170989,ENSG00000172061,ENSG00000179776,ENSG00000183087,ENSG00000184371,ENSG00000184588,ENSG00000184922,ENSG00000185551,ENSG00000187210,ENSG00000187764,ENSG00000188738,ENSG00000197461,ENSG00000198053,ENSG00000198825,ENSG00000006638,ENSG00000198910…
GO:BP	regulation of cell motility	GO:2000145	996	21031	false,false	1	1	137	16	3.58e-07	3.58e-07	216	35	TBXA2R,WNT11,HMOX1,PDGFB,JAG1,SEMA3F,DCN,SERPINE1,MEOX2,ARHGDIB,LAMA4,FGF1,DPYSL3,ITGA4,NRP2,TEK,TNN,PLAU,KDR,MTUS1,APOE,LAMA5,RIN2,LYVE1,SERPINE2,PLXNC1,SEMA7A,FGF2,LEF1,ACVRL1,ABL2,TMEFF2,SFRP2,DOCK5,PTPRU,SEMA3D,LIMCH1,PDPN,F2RL1,JCAD,S1PR1,LRRC15,CDH5,GAS6,CSF1,NR2F2,GCNT1,SEMA4D,PDGFA,INPP5F,AQP1	ENSG00000006638,ENSG00000085741,ENSG00000100292,ENSG00000100311,ENSG00000101384,ENSG00000001617,ENSG00000011465,ENSG00000106366,ENSG00000106511,ENSG00000111348,ENSG00000112769,ENSG00000113578,ENSG00000113657,ENSG00000115232,ENSG00000118257,ENSG00000120156,ENSG00000120332,ENSG00000122861,ENSG00000128052,ENSG00000129422,ENSG00000130203,ENSG00000130702,ENSG00000132669,ENSG00000133800,ENSG00000135919…
GO:BP	locomotion	GO:0040011	1234	21031	false,false	0.666955	0.666955	137	19	6.26e-07	6.26e-07	216	39	CDH5,GAS6,CSF1,PDE4B,NR2F2,GCNT1,SEMA4D,PDGFA,INPP5F,L1CAM,AQP1,NEFL,TBXA2R,WNT11,HMOX1,PDGFB,SEMA3F,JAG1,PLAUR,DCN,SERPINE1,MEOX2,ARHGDIB,LAMA4,FGF1,DPYSL3,ITGA4,NRP2,TEK,TNN,PLAU,KDR,MTUS1,APOE,LSP1,LAMA5,ARHGEF16,RIN2,LYVE1,SERPINE2,PLXNC1,SEMA7A,FGF2,LEF1,ACVRL1,ABL2,TMEFF2,SFRP2,DOCK5,PTPRU,SEMA3D,LIMCH1,PDPN,F2RL1,JCAD,GPR37,S1PR1,LRRC15	ENSG00000179776,ENSG00000183087,ENSG00000184371,ENSG00000184588,ENSG00000185551,ENSG00000187210,ENSG00000187764,ENSG00000197461,ENSG00000198825,ENSG00000198910,ENSG00000240583,ENSG00000277586,ENSG00000006638,ENSG00000085741,ENSG00000100292,ENSG00000100311,ENSG00000001617,ENSG00000101384,ENSG00000011422,ENSG00000011465,ENSG00000106366,ENSG00000106511,ENSG00000111348,ENSG00000112769,ENSG00000113578…
GO:BP	biological regulation	GO:0065007	12680	21031	false,false	0.0112864	0.0112864	137	107	6.73e-07	6.73e-07	216	173	BAIAP2L1,SEMA4D,COL14A1,IL1RAP,CACNA1H,GAL3ST4,DACT3,SLC4A4,PDGFA,ADAMTSL2,SIRPA,MYL4,ITGBL1,INPP5F,TOX,SFMBT2,L1CAM,DMD,TBXA2R,PLPP4,MAFB,HSPA1A,C1QTNF3,MICB,COL19A1,SEMA3F,ATP10A,TRIM71,COLQ,LBH,TENM3,EBF2,ERCC6,WNT11,SHISA9,OR2W3,CDKN2B-AS1,AQP1,PCDHGC5,PCDHGC4,TRIL,SCX,TFAP2C,CD24,PCDHB16,LHX1,HNF1B,NEFL,RGS1,COMT,CDC6,IL11,PALMD,HMOX1,PDGFB,NFIX,NKAIN4,MYLK2,JAG1,MYOM1,HAS3,METRN,SALL1,CORO2…	ENSG00000006453,ENSG00000187764,ENSG00000187955,ENSG00000196083,ENSG00000196557,ENSG00000197093,ENSG00000197380,ENSG00000080493,ENSG00000197461,ENSG00000197859,ENSG00000198053,ENSG00000198336,ENSG00000198542,ENSG00000198825,ENSG00000198846,ENSG00000198879,ENSG00000198910,ENSG00000198947,ENSG00000006638,ENSG00000203805,ENSG00000204103,ENSG00000204389,ENSG00000082196,ENSG00000204516,ENSG00000082293…
GO:BP	cell-matrix adhesion	GO:0007160	235	21031	false,false	1	1	137	4	7.69e-07	7.69e-07	216	17	EPHA3,LYVE1,ACVRL1,ARHGAP6,ITGA10,LIMCH1,SVEP1,CSF1,L1CAM,DMD,COL5A3,JAG1,CORO2B,SERPINE1,ECM2,ITGA4,TEK,TNN,PLAU,KDR,RIN2	ENSG00000044524,ENSG00000133800,ENSG00000139567,ENSG00000047648,ENSG00000143127,ENSG00000064042,ENSG00000165124,ENSG00000184371,ENSG00000198910,ENSG00000198947,ENSG00000080573,ENSG00000101384,ENSG00000103647,ENSG00000106366,ENSG00000106823,ENSG00000115232,ENSG00000120156,ENSG00000120332,ENSG00000122861,ENSG00000128052,ENSG00000132669
GO:BP	regulation of locomotion	GO:0040012	1038	21031	false,false	1	1	137	16	1.07959e-06	1.07959e-06	216	35	AQP1,TBXA2R,WNT11,HMOX1,PDGFB,JAG1,SEMA3F,DCN,SERPINE1,MEOX2,ARHGDIB,LAMA4,FGF1,DPYSL3,ITGA4,NRP2,TEK,TNN,PLAU,KDR,MTUS1,APOE,LAMA5,RIN2,LYVE1,SERPINE2,PLXNC1,SEMA7A,FGF2,LEF1,ACVRL1,ABL2,TMEFF2,SFRP2,DOCK5,PTPRU,SEMA3D,LIMCH1,PDPN,F2RL1,JCAD,S1PR1,LRRC15,CDH5,GAS6,CSF1,NR2F2,GCNT1,SEMA4D,PDGFA,INPP5F	ENSG00000240583,ENSG00000006638,ENSG00000085741,ENSG00000100292,ENSG00000100311,ENSG00000101384,ENSG00000001617,ENSG00000011465,ENSG00000106366,ENSG00000106511,ENSG00000111348,ENSG00000112769,ENSG00000113578,ENSG00000113657,ENSG00000115232,ENSG00000118257,ENSG00000120156,ENSG00000120332,ENSG00000122861,ENSG00000128052,ENSG00000129422,ENSG00000130203,ENSG00000130702,ENSG00000132669,ENSG00000133800…
GO:BP	positive regulation of cellular process	GO:0048522	5717	21031	false,false	3.69301e-06	3.69301e-06	137	70	1.09557e-06	1.09557e-06	216	101	METRN,SALL1,CORO2B,PLAUR,EYA1,DCN,MEIS3,WNT2,SERPINE1,SFRP4,MEOX2,ECM2,UNC5B,EBF3,ULBP1,RASGRF2,FGF1,LIFR,DPYSL3,ITGA4,DLX2,PRRX1,POU2F2,NRP2,TGFB3,TEK,MOB3B,TNN,SOCS2,CLU,PLAU,PTGIS,NDP,PACSIN1,TNFRSF19,KDR,KRT17,BARX2,APOE,ZIC2,ARHGEF16,EPHA3,SLC6A6,RIN2,NES,LYVE1,HAVCR2,KCP,CYBA,PKIB,SERPINE2,PLXNC1,TFAP2A,SEMA7A,FGF2,LEF1,ACVRL1,HAPLN3,NLRC5,GAS8,NFIC,PTPRU,CRABP2,ABL2,CDH3,DLX1,BOC,TMEM108,S…	ENSG00000103260,ENSG00000103449,ENSG00000103647,ENSG00000011422,ENSG00000104313,ENSG00000011465,ENSG00000105419,ENSG00000105989,ENSG00000106366,ENSG00000106483,ENSG00000106511,ENSG00000106823,ENSG00000107731,ENSG00000108001,ENSG00000111981,ENSG00000113319,ENSG00000113578,ENSG00000113594,ENSG00000113657,ENSG00000115232,ENSG00000115844,ENSG00000116132,ENSG00000028277,ENSG00000118257,ENSG00000119699…
GO:BP	positive regulation of biological process	GO:0048518	6250	21031	false,false	3.7817e-06	3.7817e-06	137	74	1.36919e-06	1.36919e-06	216	107	JAG1,MYOM1,HAS3,METRN,SALL1,CORO2B,EYA1,MEIS3,PLAUR,WNT2,DCN,SERPINE1,SFRP4,MEOX2,ECM2,UNC5B,EBF3,ULBP1,PERP,RASGRF2,FGF1,LIFR,DPYSL3,ITGA4,DLX2,PRRX1,NRP2,TGFB3,TEK,MOB3B,TNN,POU2F2,SOCS2,CLU,PLAU,PTGIS,NDP,PACSIN1,TNFRSF19,KDR,KRT17,APOE,ARHGEF16,BARX2,SLC6A6,ZIC2,RIN2,NES,EPHA3,LYVE1,HAVCR2,KCP,PKIB,SERPINE2,PLXNC1,TFAP2A,CYBA,SEMA7A,FGF2,LEF1,ACVRL1,HAPLN3,NLRC5,GAS8,NFIC,CRABP2,ABL2,DLX1,BOC…	ENSG00000101384,ENSG00000101605,ENSG00000103044,ENSG00000103260,ENSG00000103449,ENSG00000103647,ENSG00000104313,ENSG00000105419,ENSG00000011422,ENSG00000105989,ENSG00000011465,ENSG00000106366,ENSG00000106483,ENSG00000106511,ENSG00000106823,ENSG00000107731,ENSG00000108001,ENSG00000111981,ENSG00000112378,ENSG00000113319,ENSG00000113578,ENSG00000113594,ENSG00000113657,ENSG00000115232,ENSG00000115844…
GO:BP	cell surface receptor signaling pathway	GO:0007166	2799	21031	false,false	0.000156221	0.000156221	137	42	1.38437e-06	1.38437e-06	216	63	TNFRSF19,KDR,APOE,LAMA5,EPHA3,KCP,SERPINE2,PLXNC1,CYBA,SEMA7A,FGF2,LEF1,COL2A1,ACVRL1,NLRC5,GAS8,PTPRU,ITGA10,DLX1,CDH3,IL17RD,TMEM108,EPHA5,SFRP2,DCDC2,CDKN2B,ADAM12,ABTB3,ZIC1,SEMA3D,UBASH3B,DKK2,DRAXIN,NFIA,ADGRL4,SPRY1,ADGRF5,F2RL1,GRIK2,SVEP1,DACT1,JCAD,HTRA1,TMEM100,IGF2,APLN,BCL2L1,MLLT3,RIMS2,ERFE,CDH5,GAS6,CSF1,PDE4B,SHC4,SEMA4D,IL1RAP,DACT3,PDGFA,ADAMTSL2,ITGBL1,INPP5F,PLPP4,HSPA1A,MICB…	ENSG00000127863,ENSG00000128052,ENSG00000130203,ENSG00000130702,ENSG00000044524,ENSG00000135253,ENSG00000135919,ENSG00000136040,ENSG00000051523,ENSG00000138623,ENSG00000138685,ENSG00000138795,ENSG00000139219,ENSG00000139567,ENSG00000140853,ENSG00000141013,ENSG00000060656,ENSG00000143127,ENSG00000144355,ENSG00000062038,ENSG00000144730,ENSG00000144868,ENSG00000145242,ENSG00000145423,ENSG00000146038…
GO:BP	negative regulation of multicellular organismal process	GO:0051241	1110	21031	false,false	0.00126756	0.00126756	137	23	1.68849e-06	1.68849e-06	216	36	TNMD,SEMA4D,ADGRF5,DACT3,PDGFA,SIRPA,MAFB,CD24,HNF1B,SOX8,C1QTNF3,TBXA2R,WNT11,PDGFB,SERPINE1,MEOX2,ARHGDIB,PLAUR,DCN,LAMA4,NPR3,ITGA4,DLX2,SEMA3F,TGFB3,TEK,SOCS2,PLAU,SRGN,APOE,HAVCR2,SERPINE2,SEMA7A,FGF2,LEF1,ACVRL1,ILDR2,DLX1,IL17RD,SFRP2,DOCK5,CDKN2B,ADM,TMEM178A,SEMA3D,UBASH3B,ABI3BP,ADAMTS5,DRAXIN,CDH3,SPRY1,F2RL1,SVEP1,PCSK9,ERFE,GAS6,BCOR,PDE4B,NR2F2	ENSG00000000005,ENSG00000187764,ENSG00000069122,ENSG00000197380,ENSG00000197461,ENSG00000198053,ENSG00000204103,ENSG00000272398,ENSG00000275410,ENSG00000005513,ENSG00000082196,ENSG00000006638,ENSG00000085741,ENSG00000100311,ENSG00000106366,ENSG00000106511,ENSG00000111348,ENSG00000011422,ENSG00000011465,ENSG00000112769,ENSG00000113389,ENSG00000115232,ENSG00000115844,ENSG00000001617,ENSG00000119699…
GO:BP	skeletal system development	GO:0001501	535	21031	false,false	1	1	137	10	3.28189e-06	3.28189e-06	216	24	SFRP4,OGN,MGP,NPR3,DLX2,PRRX1,TGFB3,TEK,TNN,TLL1,COL10A1,BARX2,KDR,LAMA5,TFAP2A,MMP13,FGF2,COL2A1,ACVRL1,HAPLN3,DLX1,SFRP2,ACAN,NFIA,RANBP3L,DMRT2,COL18A1,SEMA4D,DMD,SCX,LHX1,COL19A1,WNT11,EYA1	ENSG00000106483,ENSG00000106809,ENSG00000111341,ENSG00000113389,ENSG00000115844,ENSG00000116132,ENSG00000119699,ENSG00000120156,ENSG00000120332,ENSG00000038295,ENSG00000123500,ENSG00000043039,ENSG00000128052,ENSG00000130702,ENSG00000137203,ENSG00000137745,ENSG00000138685,ENSG00000139219,ENSG00000139567,ENSG00000140511,ENSG00000144355,ENSG00000145423,ENSG00000157766,ENSG00000162599,ENSG00000164188…
GO:BP	positive regulation of angiogenesis	GO:0045766	165	21031	false,false	1	1	137	2	3.65661e-06	3.65661e-06	216	14	JCAD,CDH5,AQP1,HMOX1,TBXA2R,SERPINE1,FGF1,TEK,TNN,PTGIS,KDR,FGF2,ACVRL1,SFRP2,ADAM12,ADM	ENSG00000165757,ENSG00000179776,ENSG00000240583,ENSG00000100292,ENSG00000006638,ENSG00000106366,ENSG00000113578,ENSG00000120156,ENSG00000120332,ENSG00000124212,ENSG00000128052,ENSG00000138685,ENSG00000139567,ENSG00000145423,ENSG00000148848,ENSG00000148926
GO:BP	regulation of cell adhesion	GO:0030155	778	21031	false,false	1	1	137	12	4.18713e-06	4.18713e-06	216	29	PDGFB,JAG1,CORO2B,PLAUR,SERPINE1,ECM2,CYTH1,LAMA4,ITGA4,TEK,TNN,EPHA3,PLAU,ARHGAP6,KDR,LAMA5,RIN2,HAVCR2,SERPINE2,PLXNC1,LEF1,ACVRL1,PTPRU,LIMCH1,ILDR2,ABL2,SFRP2,MEGF10,DOCK5,UBASH3B,ABI3BP,PDPN,IGF2,S1PR1,CSF1,GCNT1,SEMA4D,SIRPA,DMD,TENM3,CD24	ENSG00000100311,ENSG00000101384,ENSG00000103647,ENSG00000011422,ENSG00000106366,ENSG00000106823,ENSG00000108669,ENSG00000112769,ENSG00000115232,ENSG00000120156,ENSG00000120332,ENSG00000044524,ENSG00000122861,ENSG00000047648,ENSG00000128052,ENSG00000130702,ENSG00000132669,ENSG00000135077,ENSG00000135919,ENSG00000136040,ENSG00000138795,ENSG00000139567,ENSG00000060656,ENSG00000064042,ENSG00000143195…
GO:BP	positive regulation of vasculature development	GO:1904018	167	21031	false,false	1	1	137	2	4.28096e-06	4.28096e-06	216	14	JCAD,CDH5,AQP1,HMOX1,TBXA2R,SERPINE1,FGF1,TEK,TNN,PTGIS,KDR,FGF2,ACVRL1,SFRP2,ADAM12,ADM	ENSG00000165757,ENSG00000179776,ENSG00000240583,ENSG00000100292,ENSG00000006638,ENSG00000106366,ENSG00000113578,ENSG00000120156,ENSG00000120332,ENSG00000124212,ENSG00000128052,ENSG00000138685,ENSG00000139567,ENSG00000145423,ENSG00000148848,ENSG00000148926
GO:BP	cell morphogenesis	GO:0000902	986	21031	false,false	0.119551	0.119551	137	18	4.33667e-06	4.33667e-06	216	33	TNMD,PALMD,METRN,UNC5B,UST,CDH6,SEMA3F,ITGA4,NRP2,TNN,CLU,NDP,PACSIN1,KDR,APOE,HECW1,NES,DCLK1,PLXNC1,SEMA7A,LEF1,EPHA3,CRABP2,BOC,TMEM108,EPHA5,DCDC2,TIAM2,SEMA3D,AUTS2,CDH3,DRAXIN,PDPN,NFIA,FAT3,ISLR2,GBX2,EMB,CNTNAP2,RIMS2,ADAMTSL1,CDH5,COL18A1,FMNL1,SEMA4D,MAP3K13,L1CAM,DMD,ATP10A,LHX1,NEFL	ENSG00000000005,ENSG00000099260,ENSG00000103260,ENSG00000107731,ENSG00000111962,ENSG00000113361,ENSG00000001617,ENSG00000115232,ENSG00000118257,ENSG00000120332,ENSG00000120885,ENSG00000124479,ENSG00000124507,ENSG00000128052,ENSG00000130203,ENSG00000002746,ENSG00000132688,ENSG00000133083,ENSG00000136040,ENSG00000138623,ENSG00000138795,ENSG00000044524,ENSG00000143320,ENSG00000144857,ENSG00000144868…
GO:BP	positive regulation of cellular component organization	GO:0051130	1116	21031	false,false	0.552385	0.552385	137	18	7.17256e-06	7.17256e-06	216	35	SEMA4D,MAP3K13,IL1RAP,SIRPA,TOX,L1CAM,DMD,HSPA1A,ATP10A,TENM3,NEFL,WNT11,BAIAP2L1,PDGFB,HAS3,METRN,SERPINE1,SFRP4,PLAUR,DPYSL3,DCN,TGFB3,TEK,TNN,CLU,PACSIN1,KDR,APOE,NES,PKIB,PLXNC1,SEMA7A,ACVRL1,EPHA3,CRABP2,ABL2,TENM2,TIAM2,CYBA,AUTS2,PDPN,TRIM58,LIMCH1,PTX3,F2RL1,ISLR2,IGF2,PCSK9,APLN,LRRN3,CNTNAP2,CDH5,GAS6	ENSG00000187764,ENSG00000073803,ENSG00000196083,ENSG00000198053,ENSG00000198846,ENSG00000198910,ENSG00000198947,ENSG00000204389,ENSG00000206190,ENSG00000218336,ENSG00000277586,ENSG00000085741,ENSG00000006453,ENSG00000100311,ENSG00000103044,ENSG00000103260,ENSG00000106366,ENSG00000106483,ENSG00000011422,ENSG00000113657,ENSG00000011465,ENSG00000119699,ENSG00000120156,ENSG00000120332,ENSG00000120885…
GO:BP	cell-substrate adhesion	GO:0031589	351	21031	false,false	1	1	137	8	9.00489e-06	9.00489e-06	216	19	EPHA3,ITGA4,ARHGAP6,TEK,TNN,PLAU,KDR,LAMA5,RIN2,LYVE1,LIMCH1,ACVRL1,ITGA10,DOCK5,ABI3BP,PDPN,SVEP1,GAS6,CSF1,L1CAM,DMD,COL5A3,PDGFB,JAG1,CORO2B,SERPINE1,ECM2	ENSG00000044524,ENSG00000115232,ENSG00000047648,ENSG00000120156,ENSG00000120332,ENSG00000122861,ENSG00000128052,ENSG00000130702,ENSG00000132669,ENSG00000133800,ENSG00000064042,ENSG00000139567,ENSG00000143127,ENSG00000147459,ENSG00000154175,ENSG00000162493,ENSG00000165124,ENSG00000183087,ENSG00000184371,ENSG00000198910,ENSG00000198947,ENSG00000080573,ENSG00000100311,ENSG00000101384,ENSG00000103647…
GO:BP	enzyme-linked receptor protein signaling pathway	GO:0007167	967	21031	false,false	0.914508	0.914508	137	16	1.02994e-05	1.02994e-05	216	32	PDGFB,PLAUR,DCN,SFRP4,ASPN,FGF1,LIFR,GALNT3,NRP2,TGFB3,TEK,SOCS2,FMOD,NDP,KDR,EPHA3,KCP,FGF2,LEF1,ACVRL1,DLX1,PTPRU,IL17RD,TMEM108,EPHA5,SFRP2,CDH3,CDKN2B,ABTB3,UBASH3B,NFIA,SPRY1,SVEP1,JCAD,HTRA1,TMEM100,IGF2,APLN,ERFE,CDH5,GAS6,CSF1,SHC4,PDGFA,ADAMTSL2,HSPA1A,TRIM71,SCX	ENSG00000100311,ENSG00000011422,ENSG00000011465,ENSG00000106483,ENSG00000106819,ENSG00000113578,ENSG00000113594,ENSG00000115339,ENSG00000118257,ENSG00000119699,ENSG00000120156,ENSG00000120833,ENSG00000122176,ENSG00000124479,ENSG00000128052,ENSG00000044524,ENSG00000135253,ENSG00000138685,ENSG00000138795,ENSG00000139567,ENSG00000144355,ENSG00000060656,ENSG00000144730,ENSG00000144868,ENSG00000145242…
GO:BP	signal transduction	GO:0007165	5959	21031	false,false	0.00245857	0.00245857	137	65	1.24038e-05	1.24038e-05	216	101	MEIS3,WNT2,SERPINE1,SFRP4,OGN,ASPN,UNC5B,CYTH1,CPE,ARHGDIB,PERP,ADGRG6,SLC29A1,RASGRF2,CDH6,NPR3,FGF1,LIFR,ITGA4,GALNT3,DLX2,PRRX1,NRP2,TGFB3,TEK,MOB3B,SOCS2,CLU,FMOD,PLAU,SRGN,PTGIS,NDP,TNFRSF19,KDR,EPHA3,ARHGEF6,STARD8,APOE,LSP1,LAMA5,ARHGAP6,RAP1GAP2,RIN2,DCLK1,HAVCR2,KCP,CYBA,SERPINE2,PLXNC1,SCN2A,SEMA7A,FGF2,LEF1,COL2A1,ACVRL1,NLRC5,GAS8,PSD,PTPRU,ITGA10,CRABP2,ABL2,RGS16,CDH3,LEFTY2,CNIH3,D…	ENSG00000105419,ENSG00000105989,ENSG00000106366,ENSG00000106483,ENSG00000106809,ENSG00000106819,ENSG00000107731,ENSG00000108669,ENSG00000109472,ENSG00000111348,ENSG00000112378,ENSG00000112414,ENSG00000112759,ENSG00000113319,ENSG00000113361,ENSG00000113389,ENSG00000113578,ENSG00000113594,ENSG00000115232,ENSG00000115339,ENSG00000115844,ENSG00000116132,ENSG00000118257,ENSG00000119699,ENSG00000120156…
GO:BP	cell projection morphogenesis	GO:0048858	676	21031	false,false	1	1	137	12	1.62976e-05	1.62976e-05	216	26	SEMA3F,METRN,UNC5B,UST,HECW1,ITGA4,NRP2,TNN,NDP,PACSIN1,APOE,NES,DCLK1,PLXNC1,SEMA7A,CRABP2,BOC,TMEM108,EPHA5,DCDC2,TIAM2,SEMA3D,EPHA3,AUTS2,DRAXIN,PDPN,ISLR2,GBX2,EMB,CNTNAP2,RIMS2,ADAMTSL1,SEMA4D,L1CAM,DMD,LHX1,NEFL,MAP3K13	ENSG00000001617,ENSG00000103260,ENSG00000107731,ENSG00000111962,ENSG00000002746,ENSG00000115232,ENSG00000118257,ENSG00000120332,ENSG00000124479,ENSG00000124507,ENSG00000130203,ENSG00000132688,ENSG00000133083,ENSG00000136040,ENSG00000138623,ENSG00000143320,ENSG00000144857,ENSG00000144868,ENSG00000145242,ENSG00000146038,ENSG00000146426,ENSG00000153993,ENSG00000044524,ENSG00000158321,ENSG00000162490…
GO:BP	regulation of angiogenesis	GO:0045765	288	21031	false,false	1	1	137	2	1.69056e-05	1.69056e-05	216	17	TNMD,TNN,PTGIS,KDR,FGF2,ACVRL1,SFRP2,ADAM12,ADM,TSPAN18,JCAD,CDH5,AQP1,HMOX1,TBXA2R,SERPINE1,FGF1,DCN,TEK	ENSG00000000005,ENSG00000120332,ENSG00000124212,ENSG00000128052,ENSG00000138685,ENSG00000139567,ENSG00000145423,ENSG00000148848,ENSG00000148926,ENSG00000157570,ENSG00000165757,ENSG00000179776,ENSG00000240583,ENSG00000100292,ENSG00000006638,ENSG00000106366,ENSG00000113578,ENSG00000011465,ENSG00000120156
GO:BP	regulation of cellular component organization	GO:0051128	2425	21031	false,false	0.612245	0.612245	137	30	1.9044e-05	1.9044e-05	216	55	NES,PKIB,SERPINE2,PLXNC1,SEMA7A,ACVRL1,EPHA3,CRABP2,ABL2,ARHGAP6,TMEFF2,EPHA5,SFRP2,IQGAP2,TENM2,DCDC2,TIAM2,CYBA,SEMA3D,AUTS2,SHANK2,DRAXIN,PDPN,TRIM58,PTX3,F2RL1,FAT3,DACT1,PACSIN3,LIMCH1,ISLR2,IGF2,PCSK9,S1PR1,APLN,BCL2L1,MLLT3,LRRN3,CNTNAP2,RIMS2,CDH5,GAS6,SEMA4D,COL14A1,IL1RAP,DACT3,PDGFA,SIRPA,INPP5F,TOX,L1CAM,DMD,HSPA1A,ATP10A,COLQ,TENM3,MAP3K13,NEFL,BAIAP2L1,SEMA3F,WNT11,CDC6,PDGFB,HAS3,M…	ENSG00000132688,ENSG00000135549,ENSG00000135919,ENSG00000136040,ENSG00000138623,ENSG00000139567,ENSG00000044524,ENSG00000143320,ENSG00000143322,ENSG00000047648,ENSG00000144339,ENSG00000145242,ENSG00000145423,ENSG00000145703,ENSG00000145934,ENSG00000146038,ENSG00000146426,ENSG00000051523,ENSG00000153993,ENSG00000158321,ENSG00000162105,ENSG00000162490,ENSG00000162493,ENSG00000162722,ENSG00000163661…
GO:BP	homophilic cell adhesion via plasma membrane adhesion molecules	GO:0007156	168	21031	true,false	2.17994e-05	2.17994e-05	137	11	1	1	216	7	EMB,CDH5,PCDH18,L1CAM,TENM3,PCDHGC5,PCDHGC4,PCDHA11,PCDHA10,PCDHB16,PCDHB5,CDH6,DSG2,PCDH10,CDH3,PCDH1,FAT3,PCDH7	ENSG00000170571,ENSG00000179776,ENSG00000189184,ENSG00000198910,ENSG00000218336,ENSG00000240764,ENSG00000242419,ENSG00000249158,ENSG00000250120,ENSG00000272674,ENSG00000113209,ENSG00000113361,ENSG00000046604,ENSG00000138650,ENSG00000062038,ENSG00000156453,ENSG00000165323,ENSG00000169851
GO:BP	regulation of vasculature development	GO:1901342	293	21031	false,false	1	1	137	2	2.18357e-05	2.18357e-05	216	17	TNMD,TEK,TNN,PTGIS,KDR,FGF2,ACVRL1,SFRP2,ADAM12,ADM,TSPAN18,JCAD,CDH5,AQP1,HMOX1,TBXA2R,SERPINE1,FGF1,DCN	ENSG00000000005,ENSG00000120156,ENSG00000120332,ENSG00000124212,ENSG00000128052,ENSG00000138685,ENSG00000139567,ENSG00000145423,ENSG00000148848,ENSG00000148926,ENSG00000157570,ENSG00000165757,ENSG00000179776,ENSG00000240583,ENSG00000100292,ENSG00000006638,ENSG00000106366,ENSG00000113578,ENSG00000011465
GO:BP	generation of neurons	GO:0048699	1514	21031	false,false	5.16648e-05	5.16648e-05	137	30	0.000178071	0.000178071	216	39	FAT3,ISLR2,GBX2,PCSK9,EMB,GPR37,S1PR1,CNTNAP2,RIMS2,ADAMTSL1,GAS6,NR2F2,NAP1L2,SEMA4D,INPP5F,TOX,L1CAM,DMD,GPRIN2,MAP3K13,TENM3,ERCC6,SOX8,LHX1,NEFL,SEMA3F,WNT11,JAG1,METRN,SALL1,EYA1,WNT2,UNC5B,HECW1,UST,DPYSL3,ITGA4,DLX2,PRRX1,NRP2,TNN,SOCS2,NDP,PACSIN1,APOE,DCLK1,PLXNC1,SEMA7A,FGF2,LEF1,EPHA3,HAPLN3,CRABP2,ABL2,DLX1,BOC,TMEM108,EPHA5,SFRP2,TENM2,DCDC2,TIAM2,ADM,SEMA3D,PSD,ACAN,AUTS2,DRAXIN,NFIA	ENSG00000165323,ENSG00000167178,ENSG00000168505,ENSG00000169174,ENSG00000170571,ENSG00000170775,ENSG00000170989,ENSG00000174469,ENSG00000176406,ENSG00000178031,ENSG00000183087,ENSG00000185551,ENSG00000186462,ENSG00000187764,ENSG00000198825,ENSG00000198846,ENSG00000198910,ENSG00000198947,ENSG00000204175,ENSG00000073803,ENSG00000218336,ENSG00000225830,ENSG00000005513,ENSG00000273706,ENSG00000277586…
GO:BP	regulation of cell differentiation	GO:0045595	1576	21031	false,false	0.339973	0.339973	137	23	5.90486e-05	5.90486e-05	216	41	SEMA3F,DRAXIN,PDPN,TRIM58,SPRY1,RANBP3L,TMEM100,ISLR2,IGF2,ERFE,CDH5,GAS6,CSF1,MAP3K13,NAP1L2,SEMA4D,DACT3,TOX,L1CAM,DMD,MAFB,HSPA1A,LBH,CD24,LHX1,NEFL,PDGFB,JAG1,METRN,EYA1,WNT2,SERPINE1,SFRP4,DLX2,TGFB3,TNN,SOCS2,KDR,SLC6A6,RIN2,EPHA3,SERPINE2,PLXNC1,TFAP2A,SEMA7A,FGF2,LEF1,ACVRL1,HAPLN3,CRABP2,DLX1,IL17RD,BOC,SFRP2,MEGF10,TIAM2,CDKN2B,SOX8,ADM,TMEM178A,SEMA3D,UBASH3B,ABI3BP,ACAN	ENSG00000001617,ENSG00000162490,ENSG00000162493,ENSG00000162722,ENSG00000164056,ENSG00000164188,ENSG00000166292,ENSG00000167178,ENSG00000167244,ENSG00000178752,ENSG00000179776,ENSG00000183087,ENSG00000184371,ENSG00000073803,ENSG00000186462,ENSG00000187764,ENSG00000197380,ENSG00000198846,ENSG00000198910,ENSG00000198947,ENSG00000204103,ENSG00000204389,ENSG00000213626,ENSG00000272398,ENSG00000273706…
GO:BP	plasma membrane bounded cell projection morphogenesis	GO:0120039	671	21031	false,false	1	1	137	12	6.02639e-05	6.02639e-05	216	25	SEMA3F,METRN,UNC5B,UST,HECW1,ITGA4,NRP2,TNN,NDP,PACSIN1,APOE,DCLK1,PLXNC1,SEMA7A,CRABP2,BOC,TMEM108,EPHA5,DCDC2,TIAM2,SEMA3D,EPHA3,AUTS2,DRAXIN,PDPN,ISLR2,GBX2,EMB,CNTNAP2,RIMS2,ADAMTSL1,SEMA4D,L1CAM,DMD,LHX1,NEFL,MAP3K13	ENSG00000001617,ENSG00000103260,ENSG00000107731,ENSG00000111962,ENSG00000002746,ENSG00000115232,ENSG00000118257,ENSG00000120332,ENSG00000124479,ENSG00000124507,ENSG00000130203,ENSG00000133083,ENSG00000136040,ENSG00000138623,ENSG00000143320,ENSG00000144857,ENSG00000144868,ENSG00000145242,ENSG00000146038,ENSG00000146426,ENSG00000153993,ENSG00000044524,ENSG00000158321,ENSG00000162490,ENSG00000162493…
GO:BP	positive regulation of cell migration	GO:0030335	540	21031	false,false	1	1	137	7	9.16316e-05	9.16316e-05	216	22	SERPINE1,FGF1,ITGA4,NRP2,SEMA3F,TEK,PLAU,KDR,RIN2,LYVE1,SEMA7A,FGF2,LEF1,ABL2,DOCK5,SEMA3D,PDPN,F2RL1,JCAD,S1PR1,LRRC15,CDH5,GAS6,CSF1,SEMA4D,PDGFA,AQP1,HMOX1,PDGFB	ENSG00000106366,ENSG00000113578,ENSG00000115232,ENSG00000118257,ENSG00000001617,ENSG00000120156,ENSG00000122861,ENSG00000128052,ENSG00000132669,ENSG00000133800,ENSG00000138623,ENSG00000138685,ENSG00000138795,ENSG00000143322,ENSG00000147459,ENSG00000153993,ENSG00000162493,ENSG00000164251,ENSG00000165757,ENSG00000170989,ENSG00000172061,ENSG00000179776,ENSG00000183087,ENSG00000184371,ENSG00000187764…
GO:BP	neurogenesis	GO:0022008	1742	21031	false,false	9.5578e-05	9.5578e-05	137	32	0.000114448	0.000114448	216	43	SEMA3D,PSD,ACAN,AUTS2,DRAXIN,NFIA,FAT3,ISLR2,GBX2,PCSK9,EMB,GPR37,S1PR1,CNTNAP2,RIMS2,ADAMTSL1,GAS6,SOX8,CSF1,NR2F2,NAP1L2,SEMA4D,INPP5F,TOX,L1CAM,DMD,GPRIN2,TENM3,ERCC6,LHX1,NEFL,MAP3K13,SEMA3F,WNT11,JAG1,METRN,SALL1,EYA1,WNT2,HECW1,UNC5B,UST,ADGRG6,DPYSL3,ITGA4,DLX2,PRRX1,NRP2,TNN,SOCS2,CLU,NDP,PACSIN1,PTPRB,APOE,DCLK1,SERPINE2,PLXNC1,EPHA3,SEMA7A,FGF2,LEF1,HAPLN3,CRABP2,ABL2,DLX1,BOC,TMEM108,E…	ENSG00000153993,ENSG00000059915,ENSG00000157766,ENSG00000158321,ENSG00000162490,ENSG00000162599,ENSG00000165323,ENSG00000167178,ENSG00000168505,ENSG00000169174,ENSG00000170571,ENSG00000170775,ENSG00000170989,ENSG00000174469,ENSG00000176406,ENSG00000178031,ENSG00000183087,ENSG00000005513,ENSG00000184371,ENSG00000185551,ENSG00000186462,ENSG00000187764,ENSG00000198825,ENSG00000198846,ENSG00000198910…
GO:BP	embryo development	GO:0009790	1128	21031	false,false	0.000108209	0.000108209	137	25	0.207635	0.207635	216	26	SEMA3F,PDGFA,MFAP5,PLPP4,MAFB,TRIM71,WNT11,SCX,LHX1,HNF1B,PDGFB,JAG1,SALL1,EYA1,MEIS3,WNT2,MEOX2,SOBP,LAMA4,ITGA4,DLX2,PRRX1,NRP2,TGFB3,KDR,LAMA5,NES,TFAP2A,FGF2,LEF1,COL2A1,ACVRL1,CRABP2,DLX1,SFRP2,ADGRF5,ADM,ZIC1,DACT1,SOX8,TMEM100,IGF2,GBX2,APLN,BCL2L1,DMRT2,A2M,MAB21L2,COL18A1,BCOR,NR2F2	ENSG00000001617,ENSG00000197461,ENSG00000197614,ENSG00000203805,ENSG00000204103,ENSG00000206557,ENSG00000085741,ENSG00000260428,ENSG00000273706,ENSG00000275410,ENSG00000100311,ENSG00000101384,ENSG00000103449,ENSG00000104313,ENSG00000105419,ENSG00000105989,ENSG00000106511,ENSG00000112320,ENSG00000112769,ENSG00000115232,ENSG00000115844,ENSG00000116132,ENSG00000118257,ENSG00000119699,ENSG00000128052…
GO:BP	regulation of neuron projection development	GO:0010975	457	21031	false,false	1	1	137	8	0.000122353	0.000122353	216	20	SEMA3F,UST,DPYSL3,PRRX1,TNN,PACSIN1,APOE,HECW1,PLXNC1,SEMA7A,CRABP2,ABL2,SFRP2,TIAM2,SEMA3D,DRAXIN,FAT3,EPHA3,ISLR2,SEMA4D,INPP5F,TOX,L1CAM,DMD,TENM3,NEFL,MAP3K13,METRN	ENSG00000001617,ENSG00000111962,ENSG00000113657,ENSG00000116132,ENSG00000120332,ENSG00000124507,ENSG00000130203,ENSG00000002746,ENSG00000136040,ENSG00000138623,ENSG00000143320,ENSG00000143322,ENSG00000145423,ENSG00000146426,ENSG00000153993,ENSG00000162490,ENSG00000165323,ENSG00000044524,ENSG00000167178,ENSG00000187764,ENSG00000198825,ENSG00000198846,ENSG00000198910,ENSG00000198947,ENSG00000218336…
GO:BP	epithelium development	GO:0060429	1225	21031	false,false	0.000133563	0.000133563	137	26	0.127133	0.127133	216	28	TNMD,COL18A1,RIPK4,CSF1,NR2F2,PDGFA,ADAMTSL2,DMD,MAFB,TRIM71,LBH,AQP1,SOX8,SCX,CD24,LHX1,HNF1B,WNT11,PDGFB,JAG1,SALL1,EYA1,WNT2,SERPINE1,SFRP4,MEOX2,FGF1,NDP,TNFRSF19,KDR,KRT17,LAMA5,KRT7,SERPINE2,CDH3,TFAP2A,FGF2,LEF1,COL2A1,ACVRL1,TMEFF2,SFRP2,CDKN2B,ADM,PDPN,SPRY1,F2RL1,DACT1,PTER,TMEM100,GBX2,S1PR1,DMRT2,CDH5	ENSG00000000005,ENSG00000182871,ENSG00000183421,ENSG00000184371,ENSG00000185551,ENSG00000197461,ENSG00000197859,ENSG00000198947,ENSG00000204103,ENSG00000206557,ENSG00000213626,ENSG00000240583,ENSG00000005513,ENSG00000260428,ENSG00000272398,ENSG00000273706,ENSG00000275410,ENSG00000085741,ENSG00000100311,ENSG00000101384,ENSG00000103449,ENSG00000104313,ENSG00000105989,ENSG00000106366,ENSG00000106483…
GO:BP	regulation of signal transduction	GO:0009966	3010	21031	false,false	0.000145514	0.000145514	137	44	0.000871917	0.000871917	216	59	PLAU,PTGIS,TNFRSF19,KDR,STARD8,APOE,RAP1GAP2,ARHGAP6,HAVCR2,KCP,SERPINE2,CYBA,SEMA7A,FGF2,LEF1,COL2A1,ACVRL1,NLRC5,GAS8,ABL2,RGS16,CNIH3,DLX1,IL17RD,TMEM108,SFRP2,PSD,DCDC2,TIAM2,PTPRU,CDH3,CDKN2B,ADM,GUCY1A2,ZIC1,UBASH3B,DKK2,AUTS2,SHANK2,DRAXIN,TRIM58,SPRY1,F2RL1,GRIK2,DACT1,JCAD,HTRA1,TMEM100,IGF2,PCSK9,GPR37,APLN,BCL2L1,MLLT3,SEZ6L2,RIMS2,CA8,ERFE,CDH5,MAP3K13,GAS6,CSF1,PDE4B,SEMA4D,DACT3,PDG…	ENSG00000122861,ENSG00000124212,ENSG00000127863,ENSG00000128052,ENSG00000130052,ENSG00000130203,ENSG00000132359,ENSG00000047648,ENSG00000135077,ENSG00000135253,ENSG00000135919,ENSG00000051523,ENSG00000138623,ENSG00000138685,ENSG00000138795,ENSG00000139219,ENSG00000139567,ENSG00000140853,ENSG00000141013,ENSG00000143322,ENSG00000143333,ENSG00000143786,ENSG00000144355,ENSG00000144730,ENSG00000144868…
GO:BP	regulation of plasma membrane bounded cell projection organization	GO:0120035	652	21031	false,false	1	1	137	10	0.000145825	0.000145825	216	24	SEMA3F,METRN,HECW1,UST,DPYSL3,PRRX1,TGFB3,TNN,PACSIN1,APOE,PLXNC1,SEMA7A,CRABP2,ABL2,SFRP2,TENM2,DCDC2,TIAM2,SEMA3D,AUTS2,EPHA3,DRAXIN,PDPN,F2RL1,FAT3,ISLR2,SEMA4D,INPP5F,TOX,L1CAM,DMD,TENM3,NEFL,MAP3K13	ENSG00000001617,ENSG00000103260,ENSG00000002746,ENSG00000111962,ENSG00000113657,ENSG00000116132,ENSG00000119699,ENSG00000120332,ENSG00000124507,ENSG00000130203,ENSG00000136040,ENSG00000138623,ENSG00000143320,ENSG00000143322,ENSG00000145423,ENSG00000145934,ENSG00000146038,ENSG00000146426,ENSG00000153993,ENSG00000158321,ENSG00000044524,ENSG00000162490,ENSG00000162493,ENSG00000164251,ENSG00000165323…
GO:BP	regulation of cell population proliferation	GO:0042127	1683	21031	false,false	0.000152501	0.000152501	137	31	0.000355097	0.000355097	216	41	TNMD,PLPP1,ACAN,SHANK2,PDPN,SPRY1,JCAD,IGF2,S1PR1,APLN,BCL2L1,SOX8,CDH5,MAB21L2,COL18A1,GAS6,SCN5A,CSF1,NR2F2,SHC4,PDGFA,TOX,DMD,HSPA1A,TRIM71,LBH,AQP1,SCX,CD24,LHX1,WNT11,TFAP2C,CDC6,IL11,HMOX1,PDGFB,JAG1,EYA1,MEIS3,WNT2,SFRP4,OGN,NPR3,FGF1,LIFR,ITGA4,PRRX1,NRP2,TGFB3,TEK,TNN,CLU,PLAU,KDR,APOE,LAMA5,NES,HAVCR2,SERPINE2,PTPRU,CDH3,TFAP2A,FGF2,LEF1,ACVRL1,HAPLN3,GAS8,SFRP2,MEGF10,CDKN2B,ADM,ABI3BP	ENSG00000000005,ENSG00000067113,ENSG00000157766,ENSG00000162105,ENSG00000162493,ENSG00000164056,ENSG00000165757,ENSG00000167244,ENSG00000170989,ENSG00000171388,ENSG00000171552,ENSG00000005513,ENSG00000179776,ENSG00000181541,ENSG00000182871,ENSG00000183087,ENSG00000183873,ENSG00000184371,ENSG00000185551,ENSG00000185634,ENSG00000197461,ENSG00000198846,ENSG00000198947,ENSG00000204389,ENSG00000206557…
GO:BP	tissue morphogenesis	GO:0048729	611	21031	false,false	0.000154382	0.000154382	137	18	1	1	216	16	SALL1,EYA1,WNT2,FGF1,NRP2,KDR,KRT17,LAMA5,TFAP2A,FGF2,LEF1,ACVRL1,TMEFF2,SFRP2,ADM,ADAMTS5,PDPN,ACTG2,SPRY1,TMEM100,GBX2,S1PR1,SOX8,RIPK4,CSF1,GCNT1,PDGFA,TRIM71,SCX,LHX1,HNF1B,WNT11,MYLK2,JAG1	ENSG00000103449,ENSG00000104313,ENSG00000105989,ENSG00000113578,ENSG00000118257,ENSG00000128052,ENSG00000128422,ENSG00000130702,ENSG00000137203,ENSG00000138685,ENSG00000138795,ENSG00000139567,ENSG00000144339,ENSG00000145423,ENSG00000148926,ENSG00000154736,ENSG00000162493,ENSG00000163017,ENSG00000164056,ENSG00000166292,ENSG00000168505,ENSG00000170989,ENSG00000005513,ENSG00000183421,ENSG00000184371…
GO:BP	forebrain development	GO:0030900	417	21031	false,false	0.000155063	0.000155063	137	15	1	1	216	9	DLX2,NRP2,FOXP2,DCLK1,SCN2A,SEMA7A,FGF2,LEF1,DLX1,TMEM108,EPHA5,ZIC1,DRAXIN,CCDC141,GBX2,CNTNAP2,SCN5A,NR2F2,TOX,DMD,AQP1,LHX1,NEFL,SALL1	ENSG00000115844,ENSG00000118257,ENSG00000128573,ENSG00000133083,ENSG00000136531,ENSG00000138623,ENSG00000138685,ENSG00000138795,ENSG00000144355,ENSG00000144868,ENSG00000145242,ENSG00000152977,ENSG00000162490,ENSG00000163492,ENSG00000168505,ENSG00000174469,ENSG00000183873,ENSG00000185551,ENSG00000198846,ENSG00000198947,ENSG00000240583,ENSG00000273706,ENSG00000277586,ENSG00000103449
GO:BP	pattern specification process	GO:0007389	479	21031	false,false	0.000155695	0.000155695	137	16	1	1	216	13	SEMA3F,FGF1,TLL1,DLX2,NRP2,LAMA5,FGF2,LEF1,ACVRL1,GAS8,LEFTY2,DLX1,SFRP2,ZIC1,SPRY1,GBX2,ODAD2,MLLT3,DMRT2,BCOR,NR2F2,MAFB,WNT11,LHX1,HNF1B,EYA1,MEIS3,WNT2,MEOX2	ENSG00000001617,ENSG00000113578,ENSG00000038295,ENSG00000115844,ENSG00000118257,ENSG00000130702,ENSG00000138685,ENSG00000138795,ENSG00000139567,ENSG00000141013,ENSG00000143768,ENSG00000144355,ENSG00000145423,ENSG00000152977,ENSG00000164056,ENSG00000168505,ENSG00000169126,ENSG00000171843,ENSG00000173253,ENSG00000183337,ENSG00000185551,ENSG00000204103,ENSG00000085741,ENSG00000273706,ENSG00000275410…
GO:BP	neuron projection morphogenesis	GO:0048812	655	21031	false,false	1	1	137	12	0.000158804	0.000158804	216	24	SEMA3F,METRN,UNC5B,UST,ITGA4,HECW1,NRP2,TNN,NDP,PACSIN1,APOE,DCLK1,PLXNC1,SEMA7A,CRABP2,BOC,TMEM108,EPHA5,DCDC2,TIAM2,SEMA3D,EPHA3,AUTS2,DRAXIN,ISLR2,GBX2,EMB,CNTNAP2,RIMS2,ADAMTSL1,SEMA4D,L1CAM,DMD,LHX1,NEFL,MAP3K13	ENSG00000001617,ENSG00000103260,ENSG00000107731,ENSG00000111962,ENSG00000115232,ENSG00000002746,ENSG00000118257,ENSG00000120332,ENSG00000124479,ENSG00000124507,ENSG00000130203,ENSG00000133083,ENSG00000136040,ENSG00000138623,ENSG00000143320,ENSG00000144857,ENSG00000144868,ENSG00000145242,ENSG00000146038,ENSG00000146426,ENSG00000153993,ENSG00000044524,ENSG00000158321,ENSG00000162490,ENSG00000167178…
GO:BP	axonogenesis	GO:0007409	466	21031	false,false	1	1	137	9	0.000168034	0.000168034	216	20	SEMA3F,UNC5B,UST,ITGA4,NRP2,TNN,NDP,APOE,DCLK1,PLXNC1,SEMA7A,CRABP2,BOC,EPHA5,TIAM2,SEMA3D,EPHA3,AUTS2,DRAXIN,ISLR2,GBX2,EMB,ADAMTSL1,MAP3K13,SEMA4D,L1CAM,LHX1,NEFL,METRN	ENSG00000001617,ENSG00000107731,ENSG00000111962,ENSG00000115232,ENSG00000118257,ENSG00000120332,ENSG00000124479,ENSG00000130203,ENSG00000133083,ENSG00000136040,ENSG00000138623,ENSG00000143320,ENSG00000144857,ENSG00000145242,ENSG00000146426,ENSG00000153993,ENSG00000044524,ENSG00000158321,ENSG00000162490,ENSG00000167178,ENSG00000168505,ENSG00000170571,ENSG00000178031,ENSG00000073803,ENSG00000187764…
GO:BP	regulation of cellular process	GO:0050794	11738	21031	false,false	0.00741706	0.00741706	137	102	0.000196455	0.000196455	216	158	HSPA1A,MICB,C1QTNF3,COL19A1,ATP10A,TRIM71,COLQ,LBH,TENM3,EBF2,ERCC6,WNT11,SHISA9,OR2W3,CDKN2B-AS1,AQP1,PCDHGC5,PCDHGC4,TRIL,SCX,TFAP2C,CD24,LHX1,HNF1B,NEFL,RGS1,CDC6,IL11,NFIX,HMOX1,PDGFB,MYLK2,JAG1,MYOM1,HECW1,HAS3,METRN,SALL1,CORO2B,EYA1,PLAUR,DCN,MEIS3,TNMD,WNT2,SERPINE1,SFRP4,MEOX2,OGN,ASPN,ECM2,UNC5B,EBF3,CYTH1,CPE,ARHGDIB,UST,ULBP1,BACH2,PERP,ADGRG6,SLC29A1,LAMA4,RASGRF2,CDH6,NPR3,FGF1,LIFR…	ENSG00000204389,ENSG00000204516,ENSG00000082196,ENSG00000082293,ENSG00000206190,ENSG00000206557,ENSG00000206561,ENSG00000213626,ENSG00000218336,ENSG00000221818,ENSG00000225830,ENSG00000085741,ENSG00000237515,ENSG00000238243,ENSG00000240498,ENSG00000240583,ENSG00000240764,ENSG00000242419,ENSG00000255690,ENSG00000260428,ENSG00000087510,ENSG00000272398,ENSG00000273706,ENSG00000275410,ENSG00000277586…
GO:BP	negative regulation of response to stimulus	GO:0048585	1648	21031	false,false	0.250718	0.250718	137	24	0.000201498	0.000201498	216	41	SHANK2,DRAXIN,SPRY1,F2RL1,SVEP1,DACT1,HTRA1,APLN,BCL2L1,MLLT3,CNTNAP2,A2M,CDH5,GAS6,PDE4B,SEMA4D,DACT3,PDGFA,ADAMTSL2,SIRPA,INPP5F,DMD,HSPA1A,MICB,LBH,ERCC6,C1QTNF3,WNT11,RGS1,HMOX1,PDGFB,PLAUR,DCN,EYA1,MEIS3,SERPINE1,SFRP4,ASPN,UNC5B,SEMA3F,DLX2,TGFB3,TEK,SOCS2,CLU,PLAU,PTGIS,HECW1,APOE,HAVCR2,SERPINE2,SEMA7A,FGF2,COL2A1,NLRC5,ABL2,RGS16,DLX1,IL17RD,SFRP2,ADM,PTPRU,SEMA3D,UBASH3B,DKK2	ENSG00000162105,ENSG00000162490,ENSG00000164056,ENSG00000164251,ENSG00000165124,ENSG00000165617,ENSG00000166033,ENSG00000171388,ENSG00000171552,ENSG00000171843,ENSG00000174469,ENSG00000175899,ENSG00000179776,ENSG00000183087,ENSG00000184588,ENSG00000187764,ENSG00000197380,ENSG00000197461,ENSG00000197859,ENSG00000198053,ENSG00000198825,ENSG00000198947,ENSG00000204389,ENSG00000204516,ENSG00000213626…
GO:BP	neuron differentiation	GO:0030182	1431	21031	false,false	0.000212474	0.000212474	137	28	0.00107336	0.00107336	216	36	FAT3,ISLR2,GBX2,PCSK9,EMB,GPR37,S1PR1,CNTNAP2,RIMS2,ADAMTSL1,NAP1L2,SEMA4D,INPP5F,TOX,L1CAM,DMD,GPRIN2,TENM3,ERCC6,MAP3K13,LHX1,NEFL,SOX8,WNT11,SEMA3F,JAG1,METRN,SALL1,EYA1,WNT2,UNC5B,UST,HECW1,DPYSL3,ITGA4,DLX2,PRRX1,NRP2,TNN,SOCS2,NDP,PACSIN1,APOE,DCLK1,PLXNC1,SEMA7A,FGF2,EPHA3,CRABP2,ABL2,DLX1,BOC,TMEM108,EPHA5,SFRP2,TENM2,DCDC2,TIAM2,ADM,SEMA3D,PSD,AUTS2,DRAXIN,NFIA	ENSG00000165323,ENSG00000167178,ENSG00000168505,ENSG00000169174,ENSG00000170571,ENSG00000170775,ENSG00000170989,ENSG00000174469,ENSG00000176406,ENSG00000178031,ENSG00000186462,ENSG00000187764,ENSG00000198825,ENSG00000198846,ENSG00000198910,ENSG00000198947,ENSG00000204175,ENSG00000218336,ENSG00000225830,ENSG00000073803,ENSG00000273706,ENSG00000277586,ENSG00000005513,ENSG00000085741,ENSG00000001617…
GO:BP	ameboidal-type cell migration	GO:0001667	428	21031	false,false	1	1	137	9	0.000213384	0.000213384	216	19	SEMA3F,MEOX2,ARHGDIB,DCN,FGF1,ITGA4,NRP2,TEK,KDR,APOE,LAMA5,RIN2,SEMA7A,FGF2,ACVRL1,DOCK5,SEMA3D,JCAD,GBX2,CDH5,NR2F2,SEMA4D,SOX8,AQP1,WNT11,TBXA2R,HMOX1,PDGFB	ENSG00000001617,ENSG00000106511,ENSG00000111348,ENSG00000011465,ENSG00000113578,ENSG00000115232,ENSG00000118257,ENSG00000120156,ENSG00000128052,ENSG00000130203,ENSG00000130702,ENSG00000132669,ENSG00000138623,ENSG00000138685,ENSG00000139567,ENSG00000147459,ENSG00000153993,ENSG00000165757,ENSG00000168505,ENSG00000179776,ENSG00000185551,ENSG00000187764,ENSG00000005513,ENSG00000240583,ENSG00000085741…
GO:BP	positive regulation of cell motility	GO:2000147	568	21031	false,false	1	1	137	7	0.000221384	0.000221384	216	22	SERPINE1,FGF1,ITGA4,SEMA3F,NRP2,TEK,PLAU,KDR,RIN2,LYVE1,SEMA7A,FGF2,LEF1,ABL2,DOCK5,SEMA3D,PDPN,F2RL1,JCAD,S1PR1,LRRC15,CDH5,GAS6,CSF1,SEMA4D,PDGFA,AQP1,HMOX1,PDGFB	ENSG00000106366,ENSG00000113578,ENSG00000115232,ENSG00000001617,ENSG00000118257,ENSG00000120156,ENSG00000122861,ENSG00000128052,ENSG00000132669,ENSG00000133800,ENSG00000138623,ENSG00000138685,ENSG00000138795,ENSG00000143322,ENSG00000147459,ENSG00000153993,ENSG00000162493,ENSG00000164251,ENSG00000165757,ENSG00000170989,ENSG00000172061,ENSG00000179776,ENSG00000183087,ENSG00000184371,ENSG00000187764…
GO:BP	developmental growth	GO:0048589	667	21031	false,false	0.686819	0.686819	137	13	0.000222186	0.000222186	216	24	SEMA3F,SALL1,WNT2,FGF1,ITGA4,NRP2,TNN,SOCS2,APOE,DCLK1,MMP13,SEMA7A,FGF2,CRABP2,TMEM108,SFRP2,ADM,SEMA3D,AUTS2,DRAXIN,PTX3,SPRY1,ISLR2,IGF2,S1PR1,MAP3K13,RIMS2,CSF1,SEMA4D,COL14A1,L1CAM,DMD,COLQ,ERCC6,LHX1,HNF1B,WNT11	ENSG00000001617,ENSG00000103449,ENSG00000105989,ENSG00000113578,ENSG00000115232,ENSG00000118257,ENSG00000120332,ENSG00000120833,ENSG00000130203,ENSG00000133083,ENSG00000137745,ENSG00000138623,ENSG00000138685,ENSG00000143320,ENSG00000144868,ENSG00000145423,ENSG00000148926,ENSG00000153993,ENSG00000158321,ENSG00000162490,ENSG00000163661,ENSG00000164056,ENSG00000167178,ENSG00000167244,ENSG00000170989…
GO:BP	regulation of cell projection organization	GO:0031344	667	21031	false,false	1	1	137	10	0.000222186	0.000222186	216	24	SEMA3F,METRN,HECW1,UST,DPYSL3,PRRX1,TGFB3,TNN,PACSIN1,APOE,PLXNC1,SEMA7A,CRABP2,ABL2,SFRP2,TENM2,DCDC2,TIAM2,SEMA3D,AUTS2,EPHA3,DRAXIN,PDPN,F2RL1,FAT3,ISLR2,SEMA4D,INPP5F,TOX,L1CAM,DMD,TENM3,NEFL,MAP3K13	ENSG00000001617,ENSG00000103260,ENSG00000002746,ENSG00000111962,ENSG00000113657,ENSG00000116132,ENSG00000119699,ENSG00000120332,ENSG00000124507,ENSG00000130203,ENSG00000136040,ENSG00000138623,ENSG00000143320,ENSG00000143322,ENSG00000145423,ENSG00000145934,ENSG00000146038,ENSG00000146426,ENSG00000153993,ENSG00000158321,ENSG00000044524,ENSG00000162490,ENSG00000162493,ENSG00000164251,ENSG00000165323…
GO:BP	cell population proliferation	GO:0008283	2006	21031	false,false	0.000232408	0.000232408	137	34	0.000831798	0.000831798	216	45	TNMD,PTPRU,CDH3,HAPLN3,GAS8,SFRP2,MEGF10,CDKN2B,ADM,ABI3BP,ACAN,SHANK2,PLPP1,PDPN,NFIA,SPRY1,F2RL1,JCAD,IGF2,GBX2,S1PR1,APLN,BCL2L1,COL8A2,CNTNAP2,SOX8,CDH5,MAB21L2,COL18A1,GAS6,SCN5A,CSF1,NR2F2,SHC4,PDGFA,TOX,DMD,HSPA1A,TRIM71,LBH,AQP1,SCX,CD24,LHX1,HNF1B,WNT11,TFAP2C,CDC6,IL11,HMOX1,PDGFB,JAG1,EYA1,MEIS3,WNT2,SFRP4,OGN,NPR3,FGF1,LIFR,ITGA4,PRRX1,NRP2,TGFB3,TEK,TNN,CLU,PLAU,NDP,KDR,APOE,LAMA5,NE…	ENSG00000000005,ENSG00000060656,ENSG00000062038,ENSG00000140511,ENSG00000141013,ENSG00000145423,ENSG00000145794,ENSG00000147883,ENSG00000148926,ENSG00000154175,ENSG00000157766,ENSG00000162105,ENSG00000067113,ENSG00000162493,ENSG00000162599,ENSG00000164056,ENSG00000164251,ENSG00000165757,ENSG00000167244,ENSG00000168505,ENSG00000170989,ENSG00000171388,ENSG00000171552,ENSG00000171812,ENSG00000174469…
GO:BP	cellular anatomical entity morphogenesis	GO:0032989	785	21031	false,false	1	1	137	12	0.000321129	0.000321129	216	26	SEMA3F,METRN,UNC5B,HECW1,UST,ITGA4,NRP2,TNN,NDP,PACSIN1,APOE,NES,DCLK1,PLXNC1,SEMA7A,CRABP2,BOC,TMEM108,EPHA5,DCDC2,TIAM2,SEMA3D,EPHA3,AUTS2,DRAXIN,PDPN,ISLR2,GBX2,EMB,CNTNAP2,RIMS2,ADAMTSL1,SEMA4D,L1CAM,DMD,LHX1,NEFL,MAP3K13	ENSG00000001617,ENSG00000103260,ENSG00000107731,ENSG00000002746,ENSG00000111962,ENSG00000115232,ENSG00000118257,ENSG00000120332,ENSG00000124479,ENSG00000124507,ENSG00000130203,ENSG00000132688,ENSG00000133083,ENSG00000136040,ENSG00000138623,ENSG00000143320,ENSG00000144857,ENSG00000144868,ENSG00000145242,ENSG00000146038,ENSG00000146426,ENSG00000153993,ENSG00000044524,ENSG00000158321,ENSG00000162490…
GO:BP	positive regulation of locomotion	GO:0040017	583	21031	false,false	1	1	137	7	0.000346954	0.000346954	216	22	SERPINE1,FGF1,ITGA4,SEMA3F,NRP2,TEK,PLAU,KDR,RIN2,LYVE1,SEMA7A,FGF2,LEF1,ABL2,DOCK5,SEMA3D,PDPN,F2RL1,JCAD,S1PR1,LRRC15,CDH5,GAS6,CSF1,SEMA4D,PDGFA,AQP1,HMOX1,PDGFB	ENSG00000106366,ENSG00000113578,ENSG00000115232,ENSG00000001617,ENSG00000118257,ENSG00000120156,ENSG00000122861,ENSG00000128052,ENSG00000132669,ENSG00000133800,ENSG00000138623,ENSG00000138685,ENSG00000138795,ENSG00000143322,ENSG00000147459,ENSG00000153993,ENSG00000162493,ENSG00000164251,ENSG00000165757,ENSG00000170989,ENSG00000172061,ENSG00000179776,ENSG00000183087,ENSG00000184371,ENSG00000187764…
GO:BP	mesenchyme development	GO:0060485	316	21031	false,false	0.374521	0.374521	137	9	0.000390961	0.000390961	216	16	SEMA3F,NRP2,TGFB3,LAMA5,SEMA7A,LEF1,EPHA3,ACVRL1,IL17RD,SFRP2,SEMA3D,ADAMTS5,PDPN,ACTG2,SPRY1,RANBP3L,TMEM100,GBX2,SEMA4D,DACT3,SCX,SOX8,WNT11,JAG1,WNT2	ENSG00000001617,ENSG00000118257,ENSG00000119699,ENSG00000130702,ENSG00000138623,ENSG00000138795,ENSG00000044524,ENSG00000139567,ENSG00000144730,ENSG00000145423,ENSG00000153993,ENSG00000154736,ENSG00000162493,ENSG00000163017,ENSG00000164056,ENSG00000164188,ENSG00000166292,ENSG00000168505,ENSG00000187764,ENSG00000197380,ENSG00000260428,ENSG00000005513,ENSG00000085741,ENSG00000101384,ENSG00000105989
GO:BP	positive regulation of cell population proliferation	GO:0008284	962	21031	false,false	0.283432	0.283432	137	17	0.00042593	0.00042593	216	29	CDC6,IL11,HMOX1,PDGFB,EYA1,MEIS3,WNT2,FGF1,LIFR,ITGA4,PRRX1,NRP2,TGFB3,TEK,KDR,NES,HAVCR2,CDH3,FGF2,LEF1,ACVRL1,HAPLN3,SFRP2,MEGF10,ADM,ACAN,SHANK2,SOX8,JCAD,IGF2,S1PR1,APLN,BCL2L1,MAB21L2,GAS6,SCN5A,CSF1,SHC4,PDGFA,TOX,DMD,LBH,AQP1,SCX,CD24,LHX1	ENSG00000094804,ENSG00000095752,ENSG00000100292,ENSG00000100311,ENSG00000104313,ENSG00000105419,ENSG00000105989,ENSG00000113578,ENSG00000113594,ENSG00000115232,ENSG00000116132,ENSG00000118257,ENSG00000119699,ENSG00000120156,ENSG00000128052,ENSG00000132688,ENSG00000135077,ENSG00000062038,ENSG00000138685,ENSG00000138795,ENSG00000139567,ENSG00000140511,ENSG00000145423,ENSG00000145794,ENSG00000148926…
GO:BP	brain development	GO:0007420	736	21031	false,false	0.000508489	0.000508489	137	19	1	1	216	18	SALL1,MEIS3,WNT2,DLX2,NRP2,ZIC2,FOXP2,NES,DCLK1,SERPINE2,SCN2A,SEMA7A,FGF2,LEF1,GAS8,DLX1,TMEM108,EPHA5,SFRP2,ZIC1,DRAXIN,CCDC141,GBX2,ODAD2,S1PR1,CNTNAP2,SEZ6L2,SCN5A,NR2F2,PCDH18,TOX,DMD,MAFB,AQP1,LHX1,HNF1B,NEFL	ENSG00000103449,ENSG00000105419,ENSG00000105989,ENSG00000115844,ENSG00000118257,ENSG00000043355,ENSG00000128573,ENSG00000132688,ENSG00000133083,ENSG00000135919,ENSG00000136531,ENSG00000138623,ENSG00000138685,ENSG00000138795,ENSG00000141013,ENSG00000144355,ENSG00000144868,ENSG00000145242,ENSG00000145423,ENSG00000152977,ENSG00000162490,ENSG00000163492,ENSG00000168505,ENSG00000169126,ENSG00000170989…
GO:BP	cell morphogenesis involved in neuron differentiation	GO:0048667	597	21031	false,false	1	1	137	10	0.000520532	0.000520532	216	22	SEMA3F,METRN,UNC5B,UST,ITGA4,NRP2,HECW1,TNN,NDP,APOE,DCLK1,PLXNC1,SEMA7A,CRABP2,BOC,EPHA5,DCDC2,TIAM2,EPHA3,SEMA3D,AUTS2,DRAXIN,FAT3,ISLR2,GBX2,EMB,ADAMTSL1,SEMA4D,L1CAM,MAP3K13,LHX1,NEFL	ENSG00000001617,ENSG00000103260,ENSG00000107731,ENSG00000111962,ENSG00000115232,ENSG00000118257,ENSG00000002746,ENSG00000120332,ENSG00000124479,ENSG00000130203,ENSG00000133083,ENSG00000136040,ENSG00000138623,ENSG00000143320,ENSG00000144857,ENSG00000145242,ENSG00000146038,ENSG00000146426,ENSG00000044524,ENSG00000153993,ENSG00000158321,ENSG00000162490,ENSG00000165323,ENSG00000167178,ENSG00000168505…
GO:BP	positive regulation of cell differentiation	GO:0045597	864	21031	false,false	0.0212329	0.0212329	137	18	0.000577734	0.000577734	216	27	JAG1,METRN,WNT2,SERPINE1,SFRP4,DLX2,TGFB3,SOCS2,KDR,SLC6A6,RIN2,SERPINE2,PLXNC1,SEMA7A,FGF2,LEF1,ACVRL1,HAPLN3,CRABP2,DLX1,BOC,SFRP2,TIAM2,CDKN2B,ADM,ABI3BP,ACAN,PDPN,RANBP3L,SOX8,TMEM100,ISLR2,MAP3K13,CDH5,GAS6,CSF1,NAP1L2,SEMA4D,TOX,L1CAM,DMD,HSPA1A,CD24,LHX1,NEFL	ENSG00000101384,ENSG00000103260,ENSG00000105989,ENSG00000106366,ENSG00000106483,ENSG00000115844,ENSG00000119699,ENSG00000120833,ENSG00000128052,ENSG00000131389,ENSG00000132669,ENSG00000135919,ENSG00000136040,ENSG00000138623,ENSG00000138685,ENSG00000138795,ENSG00000139567,ENSG00000140511,ENSG00000143320,ENSG00000144355,ENSG00000144857,ENSG00000145423,ENSG00000146426,ENSG00000147883,ENSG00000148926…
GO:BP	mesenchymal cell differentiation	GO:0048762	248	21031	false,false	1	1	137	7	0.000630762	0.000630762	216	14	SEMA3F,LAMA5,SEMA7A,LEF1,IL17RD,SFRP2,SEMA3D,EPHA3,PDPN,SPRY1,RANBP3L,TMEM100,GBX2,SEMA4D,DACT3,SOX8,WNT11,JAG1,WNT2,NRP2,TGFB3	ENSG00000001617,ENSG00000130702,ENSG00000138623,ENSG00000138795,ENSG00000144730,ENSG00000145423,ENSG00000153993,ENSG00000044524,ENSG00000162493,ENSG00000164056,ENSG00000164188,ENSG00000166292,ENSG00000168505,ENSG00000187764,ENSG00000197380,ENSG00000005513,ENSG00000085741,ENSG00000101384,ENSG00000105989,ENSG00000118257,ENSG00000119699
GO:BP	response to growth factor	GO:0070848	711	21031	false,false	1	1	137	13	0.000711937	0.000711937	216	24	DCN,MXRA5,WNT2,SFRP4,ASPN,FGF1,GALNT3,NRP2,TGFB3,FMOD,NDP,KDR,KCP,FGF2,LEF1,COL2A1,ACVRL1,DLX1,IL17RD,TMEM108,SFRP2,CDKN2B,NFIA,SPRY1,JCAD,HTRA1,TMEM100,APLN,CDH5,GAS6,ADAMTSL2,DMD,HSPA1A,TRIM71,SCX,LHX1,PDGFB	ENSG00000011465,ENSG00000101825,ENSG00000105989,ENSG00000106483,ENSG00000106819,ENSG00000113578,ENSG00000115339,ENSG00000118257,ENSG00000119699,ENSG00000122176,ENSG00000124479,ENSG00000128052,ENSG00000135253,ENSG00000138685,ENSG00000138795,ENSG00000139219,ENSG00000139567,ENSG00000144355,ENSG00000144730,ENSG00000144868,ENSG00000145423,ENSG00000147883,ENSG00000162599,ENSG00000164056,ENSG00000165757…
GO:BP	transmembrane receptor protein serine/threonine kinase signaling pathway	GO:0007178	374	21031	false,false	1	1	137	5	0.000739878	0.000739878	216	17	TGFB3,FMOD,NDP,KDR,KCP,LEF1,ACVRL1,DLX1,IL17RD,SFRP2,CDKN2B,ABTB3,NFIA,SPRY1,HTRA1,TMEM100,CDH5,ADAMTSL2,HSPA1A,SCX,SFRP4,ASPN	ENSG00000119699,ENSG00000122176,ENSG00000124479,ENSG00000128052,ENSG00000135253,ENSG00000138795,ENSG00000139567,ENSG00000144355,ENSG00000144730,ENSG00000145423,ENSG00000147883,ENSG00000151136,ENSG00000162599,ENSG00000164056,ENSG00000166033,ENSG00000166292,ENSG00000179776,ENSG00000197859,ENSG00000204389,ENSG00000260428,ENSG00000106483,ENSG00000106819
GO:BP	regulation of cell-substrate adhesion	GO:0010810	215	21031	false,false	1	1	137	5	0.000772705	0.000772705	216	13	ACVRL1,LIMCH1,DOCK5,ABI3BP,PDPN,CSF1,DMD,PDGFB,JAG1,CORO2B,SERPINE1,ECM2,EPHA3,ARHGAP6,TEK,PLAU,KDR,RIN2	ENSG00000139567,ENSG00000064042,ENSG00000147459,ENSG00000154175,ENSG00000162493,ENSG00000184371,ENSG00000198947,ENSG00000100311,ENSG00000101384,ENSG00000103647,ENSG00000106366,ENSG00000106823,ENSG00000044524,ENSG00000047648,ENSG00000120156,ENSG00000122861,ENSG00000128052,ENSG00000132669
GO:BP	regulation of signaling	GO:0023051	3437	21031	false,false	0.000904755	0.000904755	137	46	0.0146966	0.0146966	216	61	DLX2,PRRX1,TGFB3,TEK,MOB3B,SOCS2,CLU,PLAU,PTGIS,TNFRSF19,KDR,STARD8,APOE,SLC6A6,RAP1GAP2,ARHGAP6,HAVCR2,KCP,SERPINE2,CYBA,SEMA7A,FGF2,LEF1,COL2A1,ACVRL1,NLRC5,GAS8,ABL2,RGS16,CNIH3,DLX1,IL17RD,TMEM108,EPHA5,SFRP2,DCDC2,PSD,TIAM2,PTPRU,CDKN2B,ADM,CDH3,GUCY1A2,ZIC1,UBASH3B,DKK2,AUTS2,SHANK2,DRAXIN,TRIM58,SPRY1,F2RL1,GRIK2,DACT1,JCAD,HTRA1,TMEM100,IGF2,PCSK9,GPR37,APLN,BCL2L1,MLLT3,SEZ6L2,RIMS2,CA8,…	ENSG00000115844,ENSG00000116132,ENSG00000119699,ENSG00000120156,ENSG00000120162,ENSG00000120833,ENSG00000120885,ENSG00000122861,ENSG00000124212,ENSG00000127863,ENSG00000128052,ENSG00000130052,ENSG00000130203,ENSG00000131389,ENSG00000132359,ENSG00000047648,ENSG00000135077,ENSG00000135253,ENSG00000135919,ENSG00000051523,ENSG00000138623,ENSG00000138685,ENSG00000138795,ENSG00000139219,ENSG00000139567…
GO:BP	embryo development ending in birth or egg hatching	GO:0009792	691	21031	false,false	0.000940032	0.000940032	137	18	1	1	216	13	EYA1,WNT2,MEOX2,DLX2,PRRX1,TGFB3,TFAP2A,FGF2,LEF1,COL2A1,ACVRL1,ADGRF5,DLX1,SFRP2,SOX8,ADM,DACT1,TMEM100,IGF2,GBX2,BCL2L1,DMRT2,BCOR,NR2F2,PLPP4,TRIM71,SCX,LHX1,HNF1B,WNT11,PDGFB	ENSG00000104313,ENSG00000105989,ENSG00000106511,ENSG00000115844,ENSG00000116132,ENSG00000119699,ENSG00000137203,ENSG00000138685,ENSG00000138795,ENSG00000139219,ENSG00000139567,ENSG00000069122,ENSG00000144355,ENSG00000145423,ENSG00000005513,ENSG00000148926,ENSG00000165617,ENSG00000166292,ENSG00000167244,ENSG00000168505,ENSG00000171552,ENSG00000173253,ENSG00000183337,ENSG00000185551,ENSG00000203805…
GO:BP	regulation of cell communication	GO:0010646	3443	21031	false,false	0.000951946	0.000951946	137	46	0.0155444	0.0155444	216	61	DLX2,PRRX1,TGFB3,TEK,MOB3B,SOCS2,CLU,PLAU,PTGIS,TNFRSF19,KDR,STARD8,APOE,SLC6A6,RAP1GAP2,ARHGAP6,HAVCR2,KCP,SERPINE2,CYBA,SEMA7A,FGF2,LEF1,COL2A1,ACVRL1,NLRC5,GAS8,ABL2,RGS16,CNIH3,DLX1,IL17RD,TMEM108,EPHA5,SFRP2,DCDC2,PSD,TIAM2,PTPRU,CDKN2B,ADM,CDH3,GUCY1A2,ZIC1,UBASH3B,DKK2,AUTS2,SHANK2,DRAXIN,TRIM58,SPRY1,F2RL1,GRIK2,DACT1,JCAD,HTRA1,TMEM100,IGF2,PCSK9,GPR37,APLN,BCL2L1,MLLT3,SEZ6L2,RIMS2,CA8,…	ENSG00000115844,ENSG00000116132,ENSG00000119699,ENSG00000120156,ENSG00000120162,ENSG00000120833,ENSG00000120885,ENSG00000122861,ENSG00000124212,ENSG00000127863,ENSG00000128052,ENSG00000130052,ENSG00000130203,ENSG00000131389,ENSG00000132359,ENSG00000047648,ENSG00000135077,ENSG00000135253,ENSG00000135919,ENSG00000051523,ENSG00000138623,ENSG00000138685,ENSG00000138795,ENSG00000139219,ENSG00000139567…
GO:BP	positive regulation of endothelial cell proliferation	GO:0001938	93	21031	false,false	1	1	137	2	0.00102223	0.00102223	216	9	PDGFB,ITGA4,NRP2,TEK,KDR,FGF2,ACVRL1,JCAD,IGF2,APLN,HMOX1	ENSG00000100311,ENSG00000115232,ENSG00000118257,ENSG00000120156,ENSG00000128052,ENSG00000138685,ENSG00000139567,ENSG00000165757,ENSG00000167244,ENSG00000171388,ENSG00000100292
GO:BP	regulation of cell-matrix adhesion	GO:0001952	121	21031	false,false	1	1	137	2	0.00103615	0.00103615	216	10	LIMCH1,CSF1,DMD,JAG1,SERPINE1,TEK,PLAU,EPHA3,KDR,RIN2,ACVRL1,ARHGAP6	ENSG00000064042,ENSG00000184371,ENSG00000198947,ENSG00000101384,ENSG00000106366,ENSG00000120156,ENSG00000122861,ENSG00000044524,ENSG00000128052,ENSG00000132669,ENSG00000139567,ENSG00000047648
GO:BP	transforming growth factor beta receptor superfamily signaling pathway	GO:0141091	341	21031	false,false	1	1	137	5	0.00108585	0.00108585	216	16	TGFB3,FMOD,NDP,KDR,KCP,LEF1,ACVRL1,DLX1,IL17RD,SFRP2,CDKN2B,NFIA,SPRY1,HTRA1,TMEM100,CDH5,ADAMTSL2,HSPA1A,SCX,SFRP4,ASPN	ENSG00000119699,ENSG00000122176,ENSG00000124479,ENSG00000128052,ENSG00000135253,ENSG00000138795,ENSG00000139567,ENSG00000144355,ENSG00000144730,ENSG00000145423,ENSG00000147883,ENSG00000162599,ENSG00000164056,ENSG00000166033,ENSG00000166292,ENSG00000179776,ENSG00000197859,ENSG00000204389,ENSG00000260428,ENSG00000106483,ENSG00000106819
GO:BP	axon development	GO:0061564	527	21031	false,false	1	1	137	10	0.00119195	0.00119195	216	20	SEMA3F,METRN,UNC5B,UST,ITGA4,NRP2,TNN,NDP,APOE,DCLK1,PLXNC1,SEMA7A,CRABP2,BOC,EPHA5,TIAM2,EPHA3,SEMA3D,AUTS2,DRAXIN,ISLR2,GBX2,EMB,ADAMTSL1,MAP3K13,SEMA4D,INPP5F,L1CAM,LHX1,NEFL	ENSG00000001617,ENSG00000103260,ENSG00000107731,ENSG00000111962,ENSG00000115232,ENSG00000118257,ENSG00000120332,ENSG00000124479,ENSG00000130203,ENSG00000133083,ENSG00000136040,ENSG00000138623,ENSG00000143320,ENSG00000144857,ENSG00000145242,ENSG00000146426,ENSG00000044524,ENSG00000153993,ENSG00000158321,ENSG00000162490,ENSG00000167178,ENSG00000168505,ENSG00000170571,ENSG00000178031,ENSG00000073803…
GO:BP	cellular response to growth factor stimulus	GO:0071363	681	21031	false,false	0.834871	0.834871	137	13	0.00125926	0.00125926	216	23	DCN,WNT2,SFRP4,ASPN,FGF1,GALNT3,NRP2,TGFB3,FMOD,NDP,KDR,KCP,FGF2,LEF1,COL2A1,ACVRL1,DLX1,IL17RD,TMEM108,SFRP2,CDKN2B,NFIA,SPRY1,JCAD,HTRA1,TMEM100,APLN,CDH5,GAS6,ADAMTSL2,DMD,HSPA1A,TRIM71,SCX,LHX1,PDGFB	ENSG00000011465,ENSG00000105989,ENSG00000106483,ENSG00000106819,ENSG00000113578,ENSG00000115339,ENSG00000118257,ENSG00000119699,ENSG00000122176,ENSG00000124479,ENSG00000128052,ENSG00000135253,ENSG00000138685,ENSG00000138795,ENSG00000139219,ENSG00000139567,ENSG00000144355,ENSG00000144730,ENSG00000144868,ENSG00000145423,ENSG00000147883,ENSG00000162599,ENSG00000164056,ENSG00000165757,ENSG00000166033…
GO:BP	neuron projection development	GO:0031175	1014	21031	true,false	0.0150378	0.0150378	137	20	0.00126022	0.00126022	216	29	SEMA3F,LHX1,NEFL,MAP3K13,HECW1,METRN,UNC5B,UST,DPYSL3,ITGA4,PRRX1,NRP2,TNN,NDP,PACSIN1,APOE,DCLK1,PLXNC1,SEMA7A,CRABP2,ABL2,BOC,TMEM108,EPHA5,SFRP2,DCDC2,TIAM2,ADM,EPHA3,SEMA3D,AUTS2,DRAXIN,FAT3,PSD,ISLR2,GBX2,EMB,GPR37,CNTNAP2,RIMS2,ADAMTSL1,SEMA4D,INPP5F,TOX,L1CAM,DMD,GPRIN2,TENM3,ERCC6	ENSG00000001617,ENSG00000273706,ENSG00000277586,ENSG00000073803,ENSG00000002746,ENSG00000103260,ENSG00000107731,ENSG00000111962,ENSG00000113657,ENSG00000115232,ENSG00000116132,ENSG00000118257,ENSG00000120332,ENSG00000124479,ENSG00000124507,ENSG00000130203,ENSG00000133083,ENSG00000136040,ENSG00000138623,ENSG00000143320,ENSG00000143322,ENSG00000144857,ENSG00000144868,ENSG00000145242,ENSG00000145423…
GO:BP	cellular response to stimulus	GO:0051716	7394	21031	false,false	0.0162262	0.0162262	137	73	0.00136958	0.00136958	216	111	JAG1,MYOM1,HECW1,METRN,SALL1,CORO2B,PLAUR,EYA1,DCN,MEIS3,WNT2,SERPINE1,SFRP4,OGN,ASPN,UNC5B,CYTH1,CPE,ARHGDIB,MAN1A1,PERP,ADGRG6,SLC29A1,RASGRF2,CDH6,NPR3,FGF1,LIFR,DPYSL3,ADAM23,ITGA4,GALNT3,DLX2,PRRX1,NRP2,TGFB3,TEK,MOB3B,SOCS2,CLU,FMOD,PLAU,SRGN,PTGIS,NDP,TNFRSF19,KDR,MTUS1,ARHGEF6,STARD8,APOE,EPHA3,LSP1,LAMA5,ARHGEF16,ARHGAP6,RAP1GAP2,RIN2,DCLK1,HAVCR2,KCP,CYBA,SERPINE2,PLXNC1,SCN2A,TFAP2A,SE…	ENSG00000101384,ENSG00000101605,ENSG00000002746,ENSG00000103260,ENSG00000103449,ENSG00000103647,ENSG00000011422,ENSG00000104313,ENSG00000011465,ENSG00000105419,ENSG00000105989,ENSG00000106366,ENSG00000106483,ENSG00000106809,ENSG00000106819,ENSG00000107731,ENSG00000108669,ENSG00000109472,ENSG00000111348,ENSG00000111885,ENSG00000112378,ENSG00000112414,ENSG00000112759,ENSG00000113319,ENSG00000113361…
GO:BP	head development	GO:0060322	787	21031	false,false	0.00139551	0.00139551	137	19	0.0451298	0.0451298	216	22	SALL1,MEIS3,WNT2,DLX2,NRP2,TGFB3,ZIC2,FOXP2,NES,DCLK1,SERPINE2,SCN2A,SEMA7A,FGF2,LEF1,COL2A1,GAS8,DLX1,TMEM108,EPHA5,SFRP2,ZIC1,DRAXIN,CCDC141,GBX2,ODAD2,S1PR1,CNTNAP2,SEZ6L2,DDX10,SCN5A,NR2F2,PCDH18,TOX,DMD,MAFB,AQP1,SCX,LHX1,HNF1B,NEFL	ENSG00000103449,ENSG00000105419,ENSG00000105989,ENSG00000115844,ENSG00000118257,ENSG00000119699,ENSG00000043355,ENSG00000128573,ENSG00000132688,ENSG00000133083,ENSG00000135919,ENSG00000136531,ENSG00000138623,ENSG00000138685,ENSG00000138795,ENSG00000139219,ENSG00000141013,ENSG00000144355,ENSG00000144868,ENSG00000145242,ENSG00000145423,ENSG00000152977,ENSG00000162490,ENSG00000163492,ENSG00000168505…
GO:BP	central nervous system development	GO:0007417	1035	21031	false,false	0.00149266	0.00149266	137	22	0.0499048	0.0499048	216	26	AQP1,LHX1,HNF1B,NEFL,SALL1,MEIS3,WNT2,SEMA3F,ADAM23,DLX2,NRP2,CLU,NDP,FOXP2,ZIC2,NES,DCLK1,SERPINE2,SCN2A,TFAP2A,SEMA7A,FGF2,LEF1,COL2A1,ZIC5,SOX8,HAPLN3,GAS8,DLX1,TMEM108,EPHA5,SFRP2,ZIC1,ACAN,PLXDC1,DRAXIN,CCDC141,GBX2,ODAD2,S1PR1,CNTNAP2,SEZ6L2,SCN5A,NR2F2,PCDH18,TOX,DMD,MAFB	ENSG00000240583,ENSG00000273706,ENSG00000275410,ENSG00000277586,ENSG00000103449,ENSG00000105419,ENSG00000105989,ENSG00000001617,ENSG00000114948,ENSG00000115844,ENSG00000118257,ENSG00000120885,ENSG00000124479,ENSG00000128573,ENSG00000043355,ENSG00000132688,ENSG00000133083,ENSG00000135919,ENSG00000136531,ENSG00000137203,ENSG00000138623,ENSG00000138685,ENSG00000138795,ENSG00000139219,ENSG00000139800…
GO:BP	cell development	GO:0048468	2819	21031	false,false	0.00155522	0.00155522	137	40	0.00288165	0.00288165	216	55	TNMD,KDR,APOE,LAMA5,DCLK1,EPHA3,KCP,SERPINE2,PLXNC1,SEMA7A,FGF2,LEF1,HAPLN3,CRABP2,ABL2,DLX1,BOC,TMEM108,EPHA5,SFRP2,MEGF10,TENM2,DCDC2,TIAM2,CDKN2B,PSD,ADM,MKX,FLI1,TMEM178A,SEMA3D,UBASH3B,ACAN,AUTS2,GAB3,DRAXIN,TRIM58,PTX3,SPRY1,F2RL1,FAT3,ISLR2,IGF2,GBX2,EMB,ADGRF5,GPR37,BCL2L1,MLLT3,CNTNAP2,RIMS2,ADAMTSL1,ERFE,CDH5,COL18A1,GAS6,CSF1,MAP3K13,SEMA4D,COL14A1,FSIP2,MFAP5,INPP5F,TOX,L1CAM,DMD,MAFB…	ENSG00000000005,ENSG00000128052,ENSG00000130203,ENSG00000130702,ENSG00000133083,ENSG00000044524,ENSG00000135253,ENSG00000135919,ENSG00000136040,ENSG00000138623,ENSG00000138685,ENSG00000138795,ENSG00000140511,ENSG00000143320,ENSG00000143322,ENSG00000144355,ENSG00000144857,ENSG00000144868,ENSG00000145242,ENSG00000145423,ENSG00000145794,ENSG00000145934,ENSG00000146038,ENSG00000146426,ENSG00000147883…
GO:BP	regulation of axonogenesis	GO:0050770	158	21031	false,false	1	1	137	3	0.00155642	0.00155642	216	11	SEMA3F,DRAXIN,ISLR2,SEMA4D,L1CAM,NEFL,MAP3K13,METRN,UST,PLXNC1,SEMA7A,CRABP2,TIAM2,SEMA3D	ENSG00000001617,ENSG00000162490,ENSG00000167178,ENSG00000187764,ENSG00000198910,ENSG00000277586,ENSG00000073803,ENSG00000103260,ENSG00000111962,ENSG00000136040,ENSG00000138623,ENSG00000143320,ENSG00000146426,ENSG00000153993
GO:BP	morphogenesis of a branching structure	GO:0001763	205	21031	false,false	0.00156978	0.00156978	137	10	0.582996	0.582996	216	9	FGF2,LEF1,SFRP2,ADM,SPRY1,GBX2,MAP3K13,CSF1,PDGFA,LHX1,HNF1B,SOX8,SALL1,EYA1,WNT2,FGF1,DLX2,KDR,LAMA5	ENSG00000138685,ENSG00000138795,ENSG00000145423,ENSG00000148926,ENSG00000164056,ENSG00000168505,ENSG00000073803,ENSG00000184371,ENSG00000197461,ENSG00000273706,ENSG00000275410,ENSG00000005513,ENSG00000103449,ENSG00000104313,ENSG00000105989,ENSG00000113578,ENSG00000115844,ENSG00000128052,ENSG00000130702
GO:BP	morphogenesis of an epithelium	GO:0002009	501	21031	false,false	0.00159934	0.00159934	137	15	1	1	216	11	WNT2,FGF1,KDR,KRT17,LAMA5,TFAP2A,FGF2,LEF1,ACVRL1,TMEFF2,SFRP2,ADM,PDPN,SPRY1,GBX2,RIPK4,CSF1,PDGFA,TRIM71,LHX1,SOX8,HNF1B,WNT11,JAG1,SALL1,EYA1	ENSG00000105989,ENSG00000113578,ENSG00000128052,ENSG00000128422,ENSG00000130702,ENSG00000137203,ENSG00000138685,ENSG00000138795,ENSG00000139567,ENSG00000144339,ENSG00000145423,ENSG00000148926,ENSG00000162493,ENSG00000164056,ENSG00000168505,ENSG00000183421,ENSG00000184371,ENSG00000197461,ENSG00000206557,ENSG00000273706,ENSG00000005513,ENSG00000275410,ENSG00000085741,ENSG00000101384,ENSG00000103449…
GO:BP	sprouting angiogenesis	GO:0002040	128	21031	false,false	1	1	137	2	0.00174538	0.00174538	216	10	TBXA2R,JCAD,HMOX1,MEOX2,FGF1,TEK,TNN,KDR,FGF2,LEF1,ACVRL1,TSPAN18	ENSG00000006638,ENSG00000165757,ENSG00000100292,ENSG00000106511,ENSG00000113578,ENSG00000120156,ENSG00000120332,ENSG00000128052,ENSG00000138685,ENSG00000138795,ENSG00000139567,ENSG00000157570
GO:BP	endothelial cell proliferation	GO:0001935	160	21031	false,false	1	1	137	4	0.0017637	0.0017637	216	11	TNMD,JCAD,IGF2,APLN,COL8A2,NR2F2,HMOX1,PDGFB,ITGA4,NRP2,TEK,KDR,APOE,FGF2,ACVRL1	ENSG00000000005,ENSG00000165757,ENSG00000167244,ENSG00000171388,ENSG00000171812,ENSG00000185551,ENSG00000100292,ENSG00000100311,ENSG00000115232,ENSG00000118257,ENSG00000120156,ENSG00000128052,ENSG00000130203,ENSG00000138685,ENSG00000139567
GO:BP	developmental cell growth	GO:0048588	233	21031	false,false	1	1	137	5	0.00192437	0.00192437	216	13	SEMA3F,APOE,DCLK1,SEMA7A,CRABP2,TMEM108,SEMA3D,AUTS2,DRAXIN,ISLR2,RIMS2,SEMA4D,COL14A1,L1CAM,MAP3K13,ITGA4,NRP2,TNN	ENSG00000001617,ENSG00000130203,ENSG00000133083,ENSG00000138623,ENSG00000143320,ENSG00000144868,ENSG00000153993,ENSG00000158321,ENSG00000162490,ENSG00000167178,ENSG00000176406,ENSG00000187764,ENSG00000187955,ENSG00000198910,ENSG00000073803,ENSG00000115232,ENSG00000118257,ENSG00000120332
GO:BP	kidney development	GO:0001822	318	21031	false,false	0.00192768	0.00192768	137	12	1	1	216	7	TEK,LAMA5,TFAP2A,FGF2,SPRY1,PCSK9,GCNT1,PDGFA,AQP1,CD24,LHX1,HNF1B,WNT11,SOX8,PDGFB,JAG1,SALL1,EYA1,FGF1	ENSG00000120156,ENSG00000130702,ENSG00000137203,ENSG00000138685,ENSG00000164056,ENSG00000169174,ENSG00000187210,ENSG00000197461,ENSG00000240583,ENSG00000272398,ENSG00000273706,ENSG00000275410,ENSG00000085741,ENSG00000005513,ENSG00000100311,ENSG00000101384,ENSG00000103449,ENSG00000104313,ENSG00000113578
GO:BP	positive regulation of cell projection organization	GO:0031346	357	21031	false,false	1	1	137	7	0.00198966	0.00198966	216	16	DPYSL3,TGFB3,TNN,PACSIN1,APOE,PLXNC1,SEMA7A,CRABP2,ABL2,TENM2,TIAM2,AUTS2,EPHA3,F2RL1,ISLR2,SEMA4D,TOX,L1CAM,DMD,TENM3,NEFL,MAP3K13,METRN	ENSG00000113657,ENSG00000119699,ENSG00000120332,ENSG00000124507,ENSG00000130203,ENSG00000136040,ENSG00000138623,ENSG00000143320,ENSG00000143322,ENSG00000145934,ENSG00000146426,ENSG00000158321,ENSG00000044524,ENSG00000164251,ENSG00000167178,ENSG00000187764,ENSG00000198846,ENSG00000198910,ENSG00000198947,ENSG00000218336,ENSG00000277586,ENSG00000073803,ENSG00000103260
GO:BP	regulation of cellular response to growth factor stimulus	GO:0090287	318	21031	false,false	1	1	137	7	0.00232809	0.00232809	216	15	TGFB3,KDR,KCP,FGF2,ACVRL1,DLX1,IL17RD,TMEM108,SFRP2,CDKN2B,SPRY1,JCAD,HTRA1,APLN,CDH5,ADAMTSL2,DMD,HSPA1A,DCN,SFRP4,ASPN,FGF1	ENSG00000119699,ENSG00000128052,ENSG00000135253,ENSG00000138685,ENSG00000139567,ENSG00000144355,ENSG00000144730,ENSG00000144868,ENSG00000145423,ENSG00000147883,ENSG00000164056,ENSG00000165757,ENSG00000166033,ENSG00000171388,ENSG00000179776,ENSG00000197859,ENSG00000198947,ENSG00000204389,ENSG00000011465,ENSG00000106483,ENSG00000106819,ENSG00000113578
GO:BP	cell projection organization	GO:0030030	1613	21031	false,false	0.0655242	0.0655242	137	25	0.00248166	0.00248166	216	38	SEMA3F,AUTS2,DRAXIN,PDPN,PSD,F2RL1,FAT3,ISLR2,GBX2,ODAD2,EMB,GPR37,S1PR1,CNTNAP2,RIMS2,ADAMTSL1,SEMA4D,FSIP2,PDGFA,INPP5F,TOX,L1CAM,DMD,GPRIN2,MAP3K13,TENM3,ERCC6,LHX1,NEFL,HECW1,METRN,UNC5B,UST,DPYSL3,ITGA4,PRRX1,NRP2,TGFB3,TNN,NDP,PACSIN1,AIF1L,ARHGEF6,APOE,LAMA5,NES,DCLK1,EMP1,PLXNC1,SEMA7A,GAS8,EPHA3,CRABP2,ABL2,BOC,TMEM108,EPHA5,SFRP2,TENM2,DCDC2,TIAM2,ADM,SEMA3D	ENSG00000001617,ENSG00000158321,ENSG00000162490,ENSG00000162493,ENSG00000059915,ENSG00000164251,ENSG00000165323,ENSG00000167178,ENSG00000168505,ENSG00000169126,ENSG00000170571,ENSG00000170775,ENSG00000170989,ENSG00000174469,ENSG00000176406,ENSG00000178031,ENSG00000187764,ENSG00000188738,ENSG00000197461,ENSG00000198825,ENSG00000198846,ENSG00000198910,ENSG00000198947,ENSG00000204175,ENSG00000073803…
GO:BP	Wnt signaling pathway	GO:0016055	452	21031	false,false	0.00252626	0.00252626	137	14	1	1	216	7	WNT2,SFRP4,CPE,NDP,APOE,HECW1,FGF2,LEF1,PTPRU,SFRP2,DCDC2,CDH3,DKK2,DRAXIN,DACT1,MLLT3,DACT3,CD24,HNF1B,WNT11,SALL1	ENSG00000105989,ENSG00000106483,ENSG00000109472,ENSG00000124479,ENSG00000130203,ENSG00000002746,ENSG00000138685,ENSG00000138795,ENSG00000060656,ENSG00000145423,ENSG00000146038,ENSG00000062038,ENSG00000155011,ENSG00000162490,ENSG00000165617,ENSG00000171843,ENSG00000197380,ENSG00000272398,ENSG00000275410,ENSG00000085741,ENSG00000103449
GO:BP	cell-cell signaling by wnt	GO:0198738	454	21031	false,false	0.00266026	0.00266026	137	14	1	1	216	7	WNT2,SFRP4,CPE,NDP,APOE,HECW1,FGF2,LEF1,PTPRU,SFRP2,DCDC2,CDH3,DKK2,DRAXIN,DACT1,MLLT3,DACT3,CD24,HNF1B,WNT11,SALL1	ENSG00000105989,ENSG00000106483,ENSG00000109472,ENSG00000124479,ENSG00000130203,ENSG00000002746,ENSG00000138685,ENSG00000138795,ENSG00000060656,ENSG00000145423,ENSG00000146038,ENSG00000062038,ENSG00000155011,ENSG00000162490,ENSG00000165617,ENSG00000171843,ENSG00000197380,ENSG00000272398,ENSG00000275410,ENSG00000085741,ENSG00000103449
GO:BP	renal system development	GO:0072001	328	21031	false,false	0.00266229	0.00266229	137	12	1	1	216	8	TEK,LAMA5,TFAP2A,FGF2,NFIA,SPRY1,PCSK9,GCNT1,PDGFA,AQP1,CD24,LHX1,HNF1B,WNT11,SOX8,PDGFB,JAG1,SALL1,EYA1,FGF1	ENSG00000120156,ENSG00000130702,ENSG00000137203,ENSG00000138685,ENSG00000162599,ENSG00000164056,ENSG00000169174,ENSG00000187210,ENSG00000197461,ENSG00000240583,ENSG00000272398,ENSG00000273706,ENSG00000275410,ENSG00000085741,ENSG00000005513,ENSG00000100311,ENSG00000101384,ENSG00000103449,ENSG00000104313,ENSG00000113578
GO:BP	regulation of endothelial cell migration	GO:0010594	167	21031	false,true	1	1	137	4	0.00269361	0.00269361	216	11	FGF2,ACVRL1,JCAD,NR2F2,TBXA2R,HMOX1,PDGFB,DCN,MEOX2,FGF1,NRP2,TEK,KDR,APOE,RIN2	ENSG00000138685,ENSG00000139567,ENSG00000165757,ENSG00000185551,ENSG00000006638,ENSG00000100292,ENSG00000100311,ENSG00000011465,ENSG00000106511,ENSG00000113578,ENSG00000118257,ENSG00000120156,ENSG00000128052,ENSG00000130203,ENSG00000132669
GO:BP	chordate embryonic development	GO:0043009	670	21031	false,false	0.00283906	0.00283906	137	17	1	1	216	13	EYA1,WNT2,MEOX2,DLX2,PRRX1,TGFB3,TFAP2A,LEF1,COL2A1,ACVRL1,ADGRF5,DLX1,SFRP2,ADM,SOX8,DACT1,TMEM100,IGF2,GBX2,BCL2L1,DMRT2,BCOR,NR2F2,PLPP4,TRIM71,SCX,LHX1,HNF1B,WNT11,PDGFB	ENSG00000104313,ENSG00000105989,ENSG00000106511,ENSG00000115844,ENSG00000116132,ENSG00000119699,ENSG00000137203,ENSG00000138795,ENSG00000139219,ENSG00000139567,ENSG00000069122,ENSG00000144355,ENSG00000145423,ENSG00000148926,ENSG00000005513,ENSG00000165617,ENSG00000166292,ENSG00000167244,ENSG00000168505,ENSG00000171552,ENSG00000173253,ENSG00000183337,ENSG00000185551,ENSG00000203805,ENSG00000206557…
GO:BP	growth	GO:0040007	939	21031	false,false	0.664676	0.664676	137	16	0.00288792	0.00288792	216	27	SEMA3F,WNT11,SALL1,WNT2,FGF1,ITGA4,NRP2,TNN,SOCS2,KRT17,APOE,DCLK1,SERPINE2,MMP13,SEMA7A,FGF2,ACVRL1,CRABP2,TMEM108,SFRP2,ADM,SEMA3D,AUTS2,DRAXIN,PTX3,SPRY1,ISLR2,IGF2,S1PR1,BCL2L1,MAP3K13,RIMS2,CSF1,SEMA4D,COL14A1,DACT3,L1CAM,DMD,HSPA1A,COLQ,ERCC6,LHX1,HNF1B	ENSG00000001617,ENSG00000085741,ENSG00000103449,ENSG00000105989,ENSG00000113578,ENSG00000115232,ENSG00000118257,ENSG00000120332,ENSG00000120833,ENSG00000128422,ENSG00000130203,ENSG00000133083,ENSG00000135919,ENSG00000137745,ENSG00000138623,ENSG00000138685,ENSG00000139567,ENSG00000143320,ENSG00000144868,ENSG00000145423,ENSG00000148926,ENSG00000153993,ENSG00000158321,ENSG00000162490,ENSG00000163661…
GO:BP	regulation of endothelial cell proliferation	GO:0001936	136	21031	false,false	1	1	137	4	0.00304559	0.00304559	216	10	TNMD,APLN,NR2F2,HMOX1,PDGFB,ITGA4,NRP2,TEK,KDR,APOE,FGF2,ACVRL1,JCAD,IGF2	ENSG00000000005,ENSG00000171388,ENSG00000185551,ENSG00000100292,ENSG00000100311,ENSG00000115232,ENSG00000118257,ENSG00000120156,ENSG00000128052,ENSG00000130203,ENSG00000138685,ENSG00000139567,ENSG00000165757,ENSG00000167244
GO:BP	positive regulation of epithelial cell proliferation	GO:0050679	205	21031	false,false	1	1	137	4	0.00308363	0.00308363	216	12	ACVRL1,CDH3,JCAD,IGF2,APLN,SCN5A,HMOX1,PDGFB,EYA1,WNT2,FGF1,ITGA4,NRP2,TEK,KDR,FGF2	ENSG00000139567,ENSG00000062038,ENSG00000165757,ENSG00000167244,ENSG00000171388,ENSG00000183873,ENSG00000100292,ENSG00000100311,ENSG00000104313,ENSG00000105989,ENSG00000113578,ENSG00000115232,ENSG00000118257,ENSG00000120156,ENSG00000128052,ENSG00000138685
GO:BP	regulation of body fluid levels	GO:0050878	371	21031	false,true	1	1	137	7	0.00328779	0.00328779	216	16	SLC29A1,NPR3,SOCS2,PLAU,CYBA,APOE,SERPINE2,ADM,FLI1,UBASH3B,TSPAN18,PDPN,F2RL1,SVEP1,APLN,GAS6,PDGFA,AQP1,TBXA2R,PDGFB,PLAUR,CORO2B,SERPINE1	ENSG00000112759,ENSG00000113389,ENSG00000120833,ENSG00000122861,ENSG00000051523,ENSG00000130203,ENSG00000135919,ENSG00000148926,ENSG00000151702,ENSG00000154127,ENSG00000157570,ENSG00000162493,ENSG00000164251,ENSG00000165124,ENSG00000171388,ENSG00000183087,ENSG00000197461,ENSG00000240583,ENSG00000006638,ENSG00000100311,ENSG00000011422,ENSG00000103647,ENSG00000106366
GO:BP	embryonic organ development	GO:0048568	463	21031	false,false	0.00334538	0.00334538	137	14	1	1	216	12	SOBP,DLX2,PRRX1,TGFB3,KDR,NES,TFAP2A,LEF1,COL2A1,ADM,ZIC1,IGF2,GBX2,A2M,COL18A1,NR2F2,PDGFA,MFAP5,MAFB,LHX1,HNF1B,WNT11,PDGFB,SALL1,EYA1,WNT2	ENSG00000112320,ENSG00000115844,ENSG00000116132,ENSG00000119699,ENSG00000128052,ENSG00000132688,ENSG00000137203,ENSG00000138795,ENSG00000139219,ENSG00000148926,ENSG00000152977,ENSG00000167244,ENSG00000168505,ENSG00000175899,ENSG00000182871,ENSG00000185551,ENSG00000197461,ENSG00000197614,ENSG00000204103,ENSG00000273706,ENSG00000275410,ENSG00000085741,ENSG00000100311,ENSG00000103449,ENSG00000104313…
GO:BP	positive regulation of axonogenesis	GO:0050772	80	21031	false,false	1	1	137	2	0.00348205	0.00348205	216	8	METRN,PLXNC1,SEMA7A,CRABP2,TIAM2,ISLR2,MAP3K13,SEMA4D,L1CAM,NEFL	ENSG00000103260,ENSG00000136040,ENSG00000138623,ENSG00000143320,ENSG00000146426,ENSG00000167178,ENSG00000073803,ENSG00000187764,ENSG00000198910,ENSG00000277586
GO:BP	plasma membrane bounded cell projection organization	GO:0120036	1570	21031	false,false	0.118899	0.118899	137	24	0.00348658	0.00348658	216	37	SEMA3F,DRAXIN,PDPN,PSD,F2RL1,FAT3,ISLR2,GBX2,ODAD2,EMB,GPR37,S1PR1,CNTNAP2,RIMS2,ADAMTSL1,SEMA4D,FSIP2,INPP5F,TOX,L1CAM,MAP3K13,DMD,GPRIN2,TENM3,ERCC6,LHX1,NEFL,HECW1,METRN,UNC5B,UST,DPYSL3,ITGA4,PRRX1,NRP2,TGFB3,TNN,NDP,PACSIN1,AIF1L,ARHGEF6,APOE,LAMA5,DCLK1,EMP1,PLXNC1,SEMA7A,GAS8,EPHA3,CRABP2,ABL2,BOC,TMEM108,EPHA5,SFRP2,TENM2,DCDC2,TIAM2,ADM,SEMA3D,AUTS2	ENSG00000001617,ENSG00000162490,ENSG00000162493,ENSG00000059915,ENSG00000164251,ENSG00000165323,ENSG00000167178,ENSG00000168505,ENSG00000169126,ENSG00000170571,ENSG00000170775,ENSG00000170989,ENSG00000174469,ENSG00000176406,ENSG00000178031,ENSG00000187764,ENSG00000188738,ENSG00000198825,ENSG00000198846,ENSG00000198910,ENSG00000073803,ENSG00000198947,ENSG00000204175,ENSG00000218336,ENSG00000225830…
GO:BP	cell-cell adhesion via plasma-membrane adhesion molecules	GO:0098742	280	21031	false,false	0.00371142	0.00371142	137	11	1	1	216	10	PCDH10,TENM2,DSG2,PCDH1,MPZ,CDH3,FAT3,PCDH7,EMB,CDH5,PCDH18,IL1RAP,L1CAM,TENM3,PCDHGC5,PCDHGC4,PCDHA11,PCDHA10,PCDHB16,PCDHB5,CDH6	ENSG00000138650,ENSG00000145934,ENSG00000046604,ENSG00000156453,ENSG00000158887,ENSG00000062038,ENSG00000165323,ENSG00000169851,ENSG00000170571,ENSG00000179776,ENSG00000189184,ENSG00000196083,ENSG00000198910,ENSG00000218336,ENSG00000240764,ENSG00000242419,ENSG00000249158,ENSG00000250120,ENSG00000272674,ENSG00000113209,ENSG00000113361
GO:BP	connective tissue development	GO:0061448	291	21031	false,false	1	1	137	5	0.00424862	0.00424862	216	14	PRRX1,BARX2,MMP13,FGF2,COL2A1,ACVRL1,SFRP2,ACAN,NFIA,CSF1,DMD,EBF2,SCX,SOX8,WNT11,PDGFB,OGN,MGP,DLX2	ENSG00000116132,ENSG00000043039,ENSG00000137745,ENSG00000138685,ENSG00000139219,ENSG00000139567,ENSG00000145423,ENSG00000157766,ENSG00000162599,ENSG00000184371,ENSG00000198947,ENSG00000221818,ENSG00000260428,ENSG00000005513,ENSG00000085741,ENSG00000100311,ENSG00000106809,ENSG00000111341,ENSG00000115844
GO:BP	regulation of response to stimulus	GO:0048583	3939	21031	false,false	0.00718955	0.00718955	137	48	0.00434041	0.00434041	216	69	HECW1,ARHGDIB,ULBP1,RASGRF2,FGF1,DLX2,PRRX1,TGFB3,TEK,MOB3B,SOCS2,CLU,PLAU,PTGIS,TNFRSF19,KDR,MTUS1,STARD8,APOE,RAP1GAP2,ARHGAP6,HAVCR2,KCP,SERPINE2,SEMA7A,FGF2,CYBA,LEF1,COL2A1,ACVRL1,NLRC5,GAS8,ABL2,RGS16,CNIH3,DLX1,IL17RD,TMEM108,SFRP2,DCDC2,TIAM2,PSD,CDKN2B,ADM,PTPRU,CDH3,GUCY1A2,ZIC1,SEMA3D,UBASH3B,DKK2,AUTS2,SHANK2,DRAXIN,TRIM58,SPRY1,F2RL1,GRIK2,SVEP1,DACT1,JCAD,HTRA1,TMEM100,IGF2,PCSK9,GP…	ENSG00000002746,ENSG00000111348,ENSG00000111981,ENSG00000113319,ENSG00000113578,ENSG00000115844,ENSG00000116132,ENSG00000119699,ENSG00000120156,ENSG00000120162,ENSG00000120833,ENSG00000120885,ENSG00000122861,ENSG00000124212,ENSG00000127863,ENSG00000128052,ENSG00000129422,ENSG00000130052,ENSG00000130203,ENSG00000132359,ENSG00000047648,ENSG00000135077,ENSG00000135253,ENSG00000135919,ENSG00000138623…
GO:BP	positive regulation of nervous system development	GO:0051962	292	21031	false,false	1	1	137	4	0.00442258	0.00442258	216	14	SERPINE2,PLXNC1,SEMA7A,FGF2,HAPLN3,CRABP2,TIAM2,ACAN,ISLR2,LRRN3,MAP3K13,SEMA4D,IL1RAP,L1CAM,NEFL,SOX8,METRN,WNT2	ENSG00000135919,ENSG00000136040,ENSG00000138623,ENSG00000138685,ENSG00000140511,ENSG00000143320,ENSG00000146426,ENSG00000157766,ENSG00000167178,ENSG00000173114,ENSG00000073803,ENSG00000187764,ENSG00000196083,ENSG00000198910,ENSG00000277586,ENSG00000005513,ENSG00000103260,ENSG00000105989
GO:BP	odontogenesis	GO:0042476	135	21031	false,false	0.00470862	0.00470862	137	8	1	1	216	6	BCOR,SCN5A,CSF1,AQP1,SERPINE1,ASPN,PERP,DLX2,TGFB3,LAMA5,TFAP2A,LEF1,DLX1,ADM	ENSG00000183337,ENSG00000183873,ENSG00000184371,ENSG00000240583,ENSG00000106366,ENSG00000106819,ENSG00000112378,ENSG00000115844,ENSG00000119699,ENSG00000130702,ENSG00000137203,ENSG00000138795,ENSG00000144355,ENSG00000148926
GO:BP	hippocampus development	GO:0021766	95	21031	false,false	0.0047192	0.0047192	137	7	1	1	216	1	DLX2,SCN2A,LEF1,DLX1,TMEM108,EPHA5,ZIC1,NEFL	ENSG00000115844,ENSG00000136531,ENSG00000138795,ENSG00000144355,ENSG00000144868,ENSG00000145242,ENSG00000152977,ENSG00000277586
GO:BP	neuron projection extension	GO:1990138	180	21031	false,false	1	1	137	5	0.00560711	0.00560711	216	11	SEMA3F,SEMA7A,TMEM108,SEMA3D,AUTS2,DRAXIN,ISLR2,RIMS2,SEMA4D,L1CAM,MAP3K13,ITGA4,NRP2,TNN,APOE,DCLK1	ENSG00000001617,ENSG00000138623,ENSG00000144868,ENSG00000153993,ENSG00000158321,ENSG00000162490,ENSG00000167178,ENSG00000176406,ENSG00000187764,ENSG00000198910,ENSG00000073803,ENSG00000115232,ENSG00000118257,ENSG00000120332,ENSG00000130203,ENSG00000133083
GO:BP	endothelial cell migration	GO:0043542	219	21031	false,false	1	1	137	4	0.00613894	0.00613894	216	12	KDR,APOE,RIN2,FGF2,ACVRL1,JCAD,CDH5,NR2F2,TBXA2R,HMOX1,PDGFB,MEOX2,DCN,FGF1,NRP2,TEK	ENSG00000128052,ENSG00000130203,ENSG00000132669,ENSG00000138685,ENSG00000139567,ENSG00000165757,ENSG00000179776,ENSG00000185551,ENSG00000006638,ENSG00000100292,ENSG00000100311,ENSG00000106511,ENSG00000011465,ENSG00000113578,ENSG00000118257,ENSG00000120156
GO:BP	morphogenesis of a branching epithelium	GO:0061138	189	21031	false,false	0.00679188	0.00679188	137	9	1	1	216	8	FGF2,LEF1,SFRP2,ADM,SPRY1,GBX2,CSF1,PDGFA,LHX1,HNF1B,SOX8,SALL1,EYA1,WNT2,FGF1,KDR,LAMA5	ENSG00000138685,ENSG00000138795,ENSG00000145423,ENSG00000148926,ENSG00000164056,ENSG00000168505,ENSG00000184371,ENSG00000197461,ENSG00000273706,ENSG00000275410,ENSG00000005513,ENSG00000103449,ENSG00000104313,ENSG00000105989,ENSG00000113578,ENSG00000128052,ENSG00000130702
GO:BP	neuron development	GO:0048666	1167	21031	false,false	0.110704	0.110704	137	20	0.00703588	0.00703588	216	30	SEMA4D,INPP5F,TOX,L1CAM,DMD,GPRIN2,TENM3,ERCC6,LHX1,NEFL,MAP3K13,SEMA3F,METRN,UNC5B,HECW1,UST,DPYSL3,ITGA4,PRRX1,NRP2,TNN,NDP,PACSIN1,APOE,DCLK1,PLXNC1,SEMA7A,CRABP2,ABL2,BOC,TMEM108,EPHA5,SFRP2,TENM2,DCDC2,TIAM2,EPHA3,ADM,SEMA3D,AUTS2,DRAXIN,FAT3,PSD,ISLR2,GBX2,EMB,GPR37,CNTNAP2,RIMS2,ADAMTSL1	ENSG00000187764,ENSG00000198825,ENSG00000198846,ENSG00000198910,ENSG00000198947,ENSG00000204175,ENSG00000218336,ENSG00000225830,ENSG00000273706,ENSG00000277586,ENSG00000073803,ENSG00000001617,ENSG00000103260,ENSG00000107731,ENSG00000002746,ENSG00000111962,ENSG00000113657,ENSG00000115232,ENSG00000116132,ENSG00000118257,ENSG00000120332,ENSG00000124479,ENSG00000124507,ENSG00000130203,ENSG00000133083…
GO:BP	nephron tubule development	GO:0072080	102	21031	false,false	0.00759414	0.00759414	137	7	1	1	216	5	CD24,LHX1,HNF1B,WNT11,JAG1,SALL1,EYA1,SOX8,FGF1,LAMA5,FGF2,AQP1	ENSG00000272398,ENSG00000273706,ENSG00000275410,ENSG00000085741,ENSG00000101384,ENSG00000103449,ENSG00000104313,ENSG00000005513,ENSG00000113578,ENSG00000130702,ENSG00000138685,ENSG00000240583
GO:BP	negative regulation of platelet activation	GO:0010544	18	21031	true,false	0.00792323	0.00792323	137	4	1	1	216	1	UBASH3B,PDGFA,PDGFB,APOE,SERPINE2	ENSG00000154127,ENSG00000197461,ENSG00000100311,ENSG00000130203,ENSG00000135919
GO:BP	cell aggregation	GO:0098743	24	21031	false,true	1	1	-1	-1	0.0082404	0.0082404	216	5	COL2A1,ACAN,MPZ,BARX2,MGP	ENSG00000139219,ENSG00000157766,ENSG00000158887,ENSG00000043039,ENSG00000111341
GO:BP	pallium development	GO:0021543	194	21031	false,false	0.00840143	0.00840143	137	9	1	1	216	3	DLX1,TMEM108,EPHA5,ZIC1,CCDC141,CNTNAP2,DMD,NEFL,DLX2,FOXP2,SCN2A,LEF1	ENSG00000144355,ENSG00000144868,ENSG00000145242,ENSG00000152977,ENSG00000163492,ENSG00000174469,ENSG00000198947,ENSG00000277586,ENSG00000115844,ENSG00000128573,ENSG00000136531,ENSG00000138795
GO:BP	regionalization	GO:0003002	435	21031	false,false	0.00895801	0.00895801	137	13	1	1	216	12	SEMA3F,FGF1,TLL1,DLX2,NRP2,LAMA5,FGF2,LEF1,ACVRL1,GAS8,LEFTY2,DLX1,SFRP2,SPRY1,GBX2,ODAD2,MLLT3,DMRT2,NR2F2,MAFB,LHX1,HNF1B,WNT11,WNT2,MEOX2	ENSG00000001617,ENSG00000113578,ENSG00000038295,ENSG00000115844,ENSG00000118257,ENSG00000130702,ENSG00000138685,ENSG00000138795,ENSG00000139567,ENSG00000141013,ENSG00000143768,ENSG00000144355,ENSG00000145423,ENSG00000164056,ENSG00000168505,ENSG00000169126,ENSG00000171843,ENSG00000173253,ENSG00000185551,ENSG00000204103,ENSG00000273706,ENSG00000275410,ENSG00000085741,ENSG00000105989,ENSG00000106511
GO:BP	cell growth	GO:0016049	499	21031	false,false	1	1	137	8	0.00909409	0.00909409	216	18	SEMA3F,ITGA4,NRP2,TNN,SOCS2,KRT17,APOE,DCLK1,SERPINE2,SEMA7A,ACVRL1,CRABP2,TMEM108,SFRP2,SEMA3D,AUTS2,DRAXIN,ISLR2,RIMS2,SEMA4D,COL14A1,DACT3,L1CAM,HSPA1A,MAP3K13,WNT11	ENSG00000001617,ENSG00000115232,ENSG00000118257,ENSG00000120332,ENSG00000120833,ENSG00000128422,ENSG00000130203,ENSG00000133083,ENSG00000135919,ENSG00000138623,ENSG00000139567,ENSG00000143320,ENSG00000144868,ENSG00000145423,ENSG00000153993,ENSG00000158321,ENSG00000162490,ENSG00000167178,ENSG00000176406,ENSG00000187764,ENSG00000187955,ENSG00000197380,ENSG00000198910,ENSG00000204389,ENSG00000073803…
GO:BP	renal tubule development	GO:0061326	106	21031	false,false	0.00980755	0.00980755	137	7	1	1	216	5	AQP1,CD24,LHX1,HNF1B,WNT11,JAG1,SALL1,EYA1,SOX8,FGF1,LAMA5,FGF2	ENSG00000240583,ENSG00000272398,ENSG00000273706,ENSG00000275410,ENSG00000085741,ENSG00000101384,ENSG00000103449,ENSG00000104313,ENSG00000005513,ENSG00000113578,ENSG00000130702,ENSG00000138685
GO:BP	negative regulation of response to external stimulus	GO:0032102	405	21031	false,false	1	1	137	8	0.0101192	0.0101192	216	16	TEK,PLAU,PTGIS,APOE,HAVCR2,SERPINE2,SEMA7A,FGF2,SEMA3F,NLRC5,SEMA3D,UBASH3B,CNTNAP2,A2M,CDH5,SEMA4D,PDGFA,SIRPA,INPP5F,MICB,C1QTNF3,PDGFB,SERPINE1,PLAUR	ENSG00000120156,ENSG00000122861,ENSG00000124212,ENSG00000130203,ENSG00000135077,ENSG00000135919,ENSG00000138623,ENSG00000138685,ENSG00000001617,ENSG00000140853,ENSG00000153993,ENSG00000154127,ENSG00000174469,ENSG00000175899,ENSG00000179776,ENSG00000187764,ENSG00000197461,ENSG00000198053,ENSG00000198825,ENSG00000204516,ENSG00000082196,ENSG00000100311,ENSG00000106366,ENSG00000011422
GO:BP	cell-cell adhesion	GO:0098609	946	21031	false,false	0.0199959	0.0199959	137	19	0.0104088	0.0104088	216	26	COL19A1,JAG1,PLAUR,PERP,PCDHB5,CDH6,ITGA4,DSG2,HAVCR2,SERPINE2,PTPRU,PCDH10,LEF1,CDH3,ITGA10,ILDR2,ABL2,BOC,MEGF10,TENM2,UBASH3B,PCDH1,MPZ,PDPN,FAT3,IGF2,PCDH7,EMB,COL8A2,CDH5,BAIAP2L1,GCNT1,SEMA4D,COL14A1,PCDH18,IL1RAP,SIRPA,L1CAM,TENM3,PCDHGC5,PCDHGC4,PCDHA11,PCDHA10,CD24,PCDHB16	ENSG00000082293,ENSG00000101384,ENSG00000011422,ENSG00000112378,ENSG00000113209,ENSG00000113361,ENSG00000115232,ENSG00000046604,ENSG00000135077,ENSG00000135919,ENSG00000060656,ENSG00000138650,ENSG00000138795,ENSG00000062038,ENSG00000143127,ENSG00000143195,ENSG00000143322,ENSG00000144857,ENSG00000145794,ENSG00000145934,ENSG00000154127,ENSG00000156453,ENSG00000158887,ENSG00000162493,ENSG00000165323…
GO:BP	epithelial cell differentiation	GO:0030855	740	21031	false,false	0.01067	0.01067	137	17	1	1	216	16	TNMD,JAG1,SALL1,SERPINE1,SFRP4,NDP,KDR,KRT17,KRT7,CDH3,FGF2,LEF1,ACVRL1,CDKN2B,PDPN,SPRY1,F2RL1,PTER,TMEM100,S1PR1,CDH5,COL18A1,NR2F2,DMD,MAFB,SOX8,LBH,SCX,CD24,LHX1,HNF1B,WNT11,PDGFB	ENSG00000000005,ENSG00000101384,ENSG00000103449,ENSG00000106366,ENSG00000106483,ENSG00000124479,ENSG00000128052,ENSG00000128422,ENSG00000135480,ENSG00000062038,ENSG00000138685,ENSG00000138795,ENSG00000139567,ENSG00000147883,ENSG00000162493,ENSG00000164056,ENSG00000164251,ENSG00000165983,ENSG00000166292,ENSG00000170989,ENSG00000179776,ENSG00000182871,ENSG00000185551,ENSG00000198947,ENSG00000204103…
GO:BP	nephron development	GO:0072006	158	21031	false,false	0.0150891	0.0150891	137	8	1	1	216	6	AQP1,CD24,LHX1,HNF1B,WNT11,PDGFB,JAG1,SALL1,EYA1,SOX8,FGF1,TEK,LAMA5,FGF2	ENSG00000240583,ENSG00000272398,ENSG00000273706,ENSG00000275410,ENSG00000085741,ENSG00000100311,ENSG00000101384,ENSG00000103449,ENSG00000104313,ENSG00000005513,ENSG00000113578,ENSG00000120156,ENSG00000130702,ENSG00000138685
GO:BP	response to endogenous stimulus	GO:0009719	1678	21031	false,false	1	1	137	22	0.016145	0.016145	216	37	PLPP1,NFIA,SPRY1,JCAD,HTRA1,TMEM100,IGF2,PCSK9,APLN,BCL2L1,A2M,FIBIN,ERFE,CDH5,GAS6,GCNT1,CACNA1H,ADAMTSL2,DMD,HSPA1A,TRIM71,LBH,AQP1,SCX,CD24,LHX1,NEFL,COMT,CDC6,PDGFB,DCN,MXRA5,WNT2,SFRP4,ASPN,FGF1,ITGA4,GALNT3,NRP2,TGFB3,TEK,SOCS2,FMOD,NDP,KDR,DSG2,APOE,KCP,FGF2,LEF1,COL2A1,ACVRL1,PTPRU,DLX1,IL17RD,TMEM108,SFRP2,CDKN2B,ADM	ENSG00000067113,ENSG00000162599,ENSG00000164056,ENSG00000165757,ENSG00000166033,ENSG00000166292,ENSG00000167244,ENSG00000169174,ENSG00000171388,ENSG00000171552,ENSG00000175899,ENSG00000176971,ENSG00000178752,ENSG00000179776,ENSG00000183087,ENSG00000187210,ENSG00000196557,ENSG00000197859,ENSG00000198947,ENSG00000204389,ENSG00000206557,ENSG00000213626,ENSG00000240583,ENSG00000260428,ENSG00000272398…
GO:BP	regulation of Wnt signaling pathway	GO:0030111	327	21031	false,false	0.0162525	0.0162525	137	11	1	1	216	6	HECW1,APOE,FGF2,LEF1,PTPRU,SFRP2,DCDC2,CDH3,DKK2,DRAXIN,DACT1,MLLT3,DACT3,HNF1B,WNT11,SALL1,SFRP4	ENSG00000002746,ENSG00000130203,ENSG00000138685,ENSG00000138795,ENSG00000060656,ENSG00000145423,ENSG00000146038,ENSG00000062038,ENSG00000155011,ENSG00000162490,ENSG00000165617,ENSG00000171843,ENSG00000197380,ENSG00000275410,ENSG00000085741,ENSG00000103449,ENSG00000106483
GO:BP	response to BMP	GO:0071772	164	21031	false,false	1	1	137	3	0.0163733	0.0163733	216	10	NFIA,HTRA1,TMEM100,CDH5,SCX,SFRP4,KDR,KCP,LEF1,COL2A1,ACVRL1,DLX1,SFRP2	ENSG00000162599,ENSG00000166033,ENSG00000166292,ENSG00000179776,ENSG00000260428,ENSG00000106483,ENSG00000128052,ENSG00000135253,ENSG00000138795,ENSG00000139219,ENSG00000139567,ENSG00000144355,ENSG00000145423
GO:BP	cellular response to BMP stimulus	GO:0071773	164	21031	false,false	1	1	137	3	0.0163733	0.0163733	216	10	NFIA,HTRA1,TMEM100,CDH5,SCX,SFRP4,KDR,KCP,LEF1,COL2A1,ACVRL1,DLX1,SFRP2	ENSG00000162599,ENSG00000166033,ENSG00000166292,ENSG00000179776,ENSG00000260428,ENSG00000106483,ENSG00000128052,ENSG00000135253,ENSG00000138795,ENSG00000139219,ENSG00000139567,ENSG00000144355,ENSG00000145423
GO:BP	semaphorin-plexin signaling pathway	GO:0071526	47	21031	false,false	1	1	137	1	0.0172369	0.0172369	216	6	SEMA3F,NRP2,KDR,PLXNC1,SEMA7A,SEMA3D,SEMA4D	ENSG00000001617,ENSG00000118257,ENSG00000128052,ENSG00000136040,ENSG00000138623,ENSG00000153993,ENSG00000187764
GO:BP	ossification	GO:0001503	423	21031	false,false	1	1	137	7	0.0174756	0.0174756	216	16	MGP,TEK,TNN,SRGN,TFAP2A,MMP13,SEMA7A,FGF2,LEF1,COL2A1,SFRP2,RANBP3L,SOX8,IGF2,S1PR1,ERFE,BCOR,CSF1,SEMA4D,SCX,WNT11,JAG1,ASPN	ENSG00000111341,ENSG00000120156,ENSG00000120332,ENSG00000122862,ENSG00000137203,ENSG00000137745,ENSG00000138623,ENSG00000138685,ENSG00000138795,ENSG00000139219,ENSG00000145423,ENSG00000164188,ENSG00000005513,ENSG00000167244,ENSG00000170989,ENSG00000178752,ENSG00000183337,ENSG00000184371,ENSG00000187764,ENSG00000260428,ENSG00000085741,ENSG00000101384,ENSG00000106819
GO:BP	response to stimulus	GO:0050896	8976	21031	false,false	0.120352	0.120352	137	81	0.0177537	0.0177537	216	124	COMT,CDC6,IL11,HMOX1,PDGFB,JAG1,MYOM1,MXRA5,METRN,SALL1,CORO2B,EYA1,PLAUR,DCN,MEIS3,HECW1,WNT2,SERPINE1,SFRP4,OGN,ASPN,UNC5B,CYTH1,CPE,ARHGDIB,MAN1A1,ULBP1,BACH2,PERP,ADGRG6,SLC29A1,RASGRF2,CDH6,NPR3,FGF1,LIFR,DPYSL3,ADAM23,ITGA4,GALNT3,DLX2,PRRX1,POU2F2,NRP2,TGFB3,TEK,MOB3B,SOCS2,CLU,FMOD,PLAU,SRGN,PTGIS,NDP,TNFRSF19,KDR,MTUS1,ARHGEF6,EPHA3,STARD8,DSG2,APOE,LSP1,LAMA5,ARHGEF16,ARHGAP6,RAP1GAP2,R…	ENSG00000093010,ENSG00000094804,ENSG00000095752,ENSG00000100292,ENSG00000100311,ENSG00000101384,ENSG00000101605,ENSG00000101825,ENSG00000103260,ENSG00000103449,ENSG00000103647,ENSG00000104313,ENSG00000011422,ENSG00000011465,ENSG00000105419,ENSG00000002746,ENSG00000105989,ENSG00000106366,ENSG00000106483,ENSG00000106809,ENSG00000106819,ENSG00000107731,ENSG00000108669,ENSG00000109472,ENSG00000111348…
GO:BP	positive regulation of cellular metabolic process	GO:0031325	3346	21031	false,false	0.0183511	0.0183511	137	42	1	1	216	51	PRRX1,TGFB3,POU2F2,TEK,MOB3B,CLU,NDP,BARX2,ZIC2,KDR,KRT17,APOE,CYBA,HAVCR2,PKIB,TFAP2A,SEMA7A,FGF2,LEF1,ACVRL1,NLRC5,NFIC,CDH3,DLX1,SFRP2,LIMCH1,ADM,FLI1,ZIC1,AUTS2,SPON2,SOX8,NFIA,TRIM58,ACTG2,PTX3,F2RL1,PACSIN3,IGF2,ADGRF5,GBX2,PARM1,PCSK9,GPR37,S1PR1,APLN,MLLT3,DMRT2,CDH5,GAS6,CSF1,PDE4B,PRR16,MAP3K13,NR2F2,SEMA4D,IL1RAP,PDGFA,TOX,MAFB,HSPA1A,TRIM71,LBH,EBF2,ERCC6,SCX,CD24,LHX1,HNF1B,SLC4A4,C1…	ENSG00000116132,ENSG00000119699,ENSG00000028277,ENSG00000120156,ENSG00000120162,ENSG00000120885,ENSG00000124479,ENSG00000043039,ENSG00000043355,ENSG00000128052,ENSG00000128422,ENSG00000130203,ENSG00000051523,ENSG00000135077,ENSG00000135549,ENSG00000137203,ENSG00000138623,ENSG00000138685,ENSG00000138795,ENSG00000139567,ENSG00000140853,ENSG00000141905,ENSG00000062038,ENSG00000144355,ENSG00000145423…
GO:BP	positive regulation of neurogenesis	GO:0050769	244	21031	false,false	1	1	137	4	0.0185352	0.0185352	216	12	SERPINE2,PLXNC1,SEMA7A,FGF2,HAPLN3,CRABP2,TIAM2,ACAN,ISLR2,SEMA4D,L1CAM,MAP3K13,NEFL,SOX8,METRN,WNT2	ENSG00000135919,ENSG00000136040,ENSG00000138623,ENSG00000138685,ENSG00000140511,ENSG00000143320,ENSG00000146426,ENSG00000157766,ENSG00000167178,ENSG00000187764,ENSG00000198910,ENSG00000073803,ENSG00000277586,ENSG00000005513,ENSG00000103260,ENSG00000105989
GO:BP	negative regulation of biological process	GO:0048519	5874	21031	false,false	1	1	137	54	0.0188059	0.0188059	216	90	PLAUR,DCN,MEIS3,SERPINE1,SFRP4,MEOX2,OGN,ASPN,UNC5B,ARHGDIB,BACH2,LAMA4,NPR3,DPYSL3,ITGA4,DLX2,PRRX1,TGFB3,TEK,TNN,SOCS2,CLU,PLAU,SRGN,PTGIS,PACSIN1,KDR,FOXP2,TNMD,BARX2,ZIC2,APOE,EPHA3,ARHGAP6,NES,DCLK1,HAVCR2,PKIB,SERPINE2,PLXNC1,TFAP2A,CYBA,SEMA7A,FGF2,LEF1,COL2A1,ACVRL1,NLRC5,GAS8,NFIC,ILDR2,ABL2,RGS16,TMEFF2,DLX1,IL17RD,SFRP2,TENM2,PTPRU,DOCK5,CDH3,CDKN2B,ADM,PLCH2,LIMCH1,TMEM178A,SEMA3D,UBA…	ENSG00000011422,ENSG00000011465,ENSG00000105419,ENSG00000106366,ENSG00000106483,ENSG00000106511,ENSG00000106809,ENSG00000106819,ENSG00000107731,ENSG00000111348,ENSG00000112182,ENSG00000112769,ENSG00000113389,ENSG00000113657,ENSG00000115232,ENSG00000115844,ENSG00000116132,ENSG00000119699,ENSG00000120156,ENSG00000120332,ENSG00000120833,ENSG00000120885,ENSG00000122861,ENSG00000122862,ENSG00000124212…
GO:BP	positive regulation of metabolic process	GO:0009893	3711	21031	false,false	0.0191417	0.0191417	137	45	1	1	216	52	FGF1,DLX2,PRRX1,TGFB3,POU2F2,TEK,MOB3B,CLU,NDP,KDR,KRT17,BARX2,ZIC2,APOE,HAVCR2,PKIB,CYBA,TFAP2A,SEMA7A,FGF2,LEF1,ACVRL1,NLRC5,NFIC,DLX1,SFRP2,CDH3,ADM,LIMCH1,FLI1,ZIC1,AUTS2,SPON2,NFIA,TRIM58,ACTG2,SOX8,PTX3,F2RL1,DACT1,PACSIN3,IGF2,GBX2,PARM1,PCSK9,ADGRF5,GPR37,S1PR1,APLN,GATM,MLLT3,DMRT2,CDH5,GAS6,CSF1,PDE4B,PRR16,NR2F2,MAP3K13,SEMA4D,IL1RAP,PDGFA,INPP5F,TOX,MAFB,HSPA1A,TRIM71,LBH,EBF2,ERCC6,S…	ENSG00000113578,ENSG00000115844,ENSG00000116132,ENSG00000119699,ENSG00000028277,ENSG00000120156,ENSG00000120162,ENSG00000120885,ENSG00000124479,ENSG00000128052,ENSG00000128422,ENSG00000043039,ENSG00000043355,ENSG00000130203,ENSG00000135077,ENSG00000135549,ENSG00000051523,ENSG00000137203,ENSG00000138623,ENSG00000138685,ENSG00000138795,ENSG00000139567,ENSG00000140853,ENSG00000141905,ENSG00000144355…
GO:BP	sensory organ morphogenesis	GO:0090596	288	21031	false,false	1	1	137	7	0.0197153	0.0197153	216	13	NDP,KDR,TFAP2A,FGF2,COL2A1,ZIC1,FAT3,GBX2,COL8A2,MFAP5,MAFB,TENM3,AQP1,LHX1,SOX8,JAG1,EYA1,WNT2,SOBP,PRRX1	ENSG00000124479,ENSG00000128052,ENSG00000137203,ENSG00000138685,ENSG00000139219,ENSG00000152977,ENSG00000165323,ENSG00000168505,ENSG00000171812,ENSG00000197614,ENSG00000204103,ENSG00000218336,ENSG00000240583,ENSG00000273706,ENSG00000005513,ENSG00000101384,ENSG00000104313,ENSG00000105989,ENSG00000112320,ENSG00000116132
GO:BP	embryonic morphogenesis	GO:0048598	617	21031	false,false	0.0199686	0.0199686	137	15	1	1	216	15	SALL1,EYA1,WNT2,SOBP,ITGA4,DLX2,PRRX1,TGFB3,LAMA5,TFAP2A,FGF2,LEF1,COL2A1,CRABP2,SFRP2,ADM,ZIC1,DACT1,IGF2,GBX2,APLN,MAB21L2,MFAP5,WNT11,MAFB,SOX8,TRIM71,SCX,LHX1,HNF1B	ENSG00000103449,ENSG00000104313,ENSG00000105989,ENSG00000112320,ENSG00000115232,ENSG00000115844,ENSG00000116132,ENSG00000119699,ENSG00000130702,ENSG00000137203,ENSG00000138685,ENSG00000138795,ENSG00000139219,ENSG00000143320,ENSG00000145423,ENSG00000148926,ENSG00000152977,ENSG00000165617,ENSG00000167244,ENSG00000168505,ENSG00000171388,ENSG00000181541,ENSG00000197614,ENSG00000085741,ENSG00000204103…
GO:BP	cell-cell signaling	GO:0007267	1704	21031	false,false	0.0204766	0.0204766	137	27	1	1	216	28	DKK2,PCDH1,MPZ,SHANK2,DRAXIN,F2RL1,GRIK2,DACT1,DLGAP1,MLLT3,RIMS2,SCN5A,IL1RAP,GAL3ST4,DACT3,PDGFA,DMD,COLQ,SHISA9,AQP1,CD24,PCDHB16,LHX1,HNF1B,NEFL,C1QTNF3,WNT11,TFAP2C,COMT,IL11,PDGFB,MYLK2,SALL1,WNT2,SFRP4,HECW1,CPE,SLC29A1,PCDHB5,RASGRF2,TEK,NDP,APOE,SLC6A6,SERPINE2,FGF2,LEF1,ILDR2,PTPRU,TMEM108,EPHA5,SFRP2,KCNMB1,DCDC2,CDH3	ENSG00000155011,ENSG00000156453,ENSG00000158887,ENSG00000162105,ENSG00000162490,ENSG00000164251,ENSG00000164418,ENSG00000165617,ENSG00000170579,ENSG00000171843,ENSG00000176406,ENSG00000183873,ENSG00000196083,ENSG00000197093,ENSG00000197380,ENSG00000197461,ENSG00000198947,ENSG00000206561,ENSG00000237515,ENSG00000240583,ENSG00000272398,ENSG00000272674,ENSG00000273706,ENSG00000275410,ENSG00000277586…
GO:BP	intracellular signal transduction	GO:0035556	2668	21031	false,false	0.0205712	0.0205712	137	36	0.275506	0.275506	216	47	TNFRSF19,KDR,ARHGEF6,STARD8,APOE,RAP1GAP2,RIN2,DCLK1,HAVCR2,SERPINE2,SCN2A,ARHGAP6,SEMA7A,FGF2,ACVRL1,NLRC5,ABL2,EPHA5,SFRP2,DCDC2,TIAM2,DOCK5,ADM,PLCH2,PSD,ABTB3,GUCY1A2,ELMO1,AUTS2,SHANK2,PDPN,TRIM58,SPRY1,F2RL1,GRIK2,DACT1,JCAD,TMEM100,IGF2,GPR37,BCL2L1,RCAN2,SEZ6L2,FIBIN,CA8,ERFE,GAS6,CSF1,SHC4,SEMA4D,PDGFA,MAP3K13,SIRPA,INPP5F,DMD,HSPA1A,LBH,ERCC6,AQP1,CD24,C1QTNF3,WNT11,CDC6,IL11,HMOX1,PDGF…	ENSG00000127863,ENSG00000128052,ENSG00000129675,ENSG00000130052,ENSG00000130203,ENSG00000132359,ENSG00000132669,ENSG00000133083,ENSG00000135077,ENSG00000135919,ENSG00000136531,ENSG00000047648,ENSG00000138623,ENSG00000138685,ENSG00000139567,ENSG00000140853,ENSG00000143322,ENSG00000145242,ENSG00000145423,ENSG00000146038,ENSG00000146426,ENSG00000147459,ENSG00000148926,ENSG00000149527,ENSG00000059915…
GO:BP	endothelium development	GO:0003158	134	21031	false,true	1	1	137	5	0.0215678	0.0215678	216	9	TNMD,S1PR1,CDH5,COL18A1,NR2F2,DMD,JAG1,FGF1,NDP,KDR,ACVRL1,PDPN,F2RL1,TMEM100	ENSG00000000005,ENSG00000170989,ENSG00000179776,ENSG00000182871,ENSG00000185551,ENSG00000198947,ENSG00000101384,ENSG00000113578,ENSG00000124479,ENSG00000128052,ENSG00000139567,ENSG00000162493,ENSG00000164251,ENSG00000166292
GO:BP	neuron apoptotic process	GO:0051402	276	21031	true,false	0.0220333	0.0220333	137	10	1	1	216	7	CLU,NDP,KDR,APOE,NES,SCN2A,TFAP2A,DLX1,DRAXIN,GRIK2,PCSK9,BCL2L1,PCDHGC5,PCDHGC4,NEFL,UNC5B,TGFB3	ENSG00000120885,ENSG00000124479,ENSG00000128052,ENSG00000130203,ENSG00000132688,ENSG00000136531,ENSG00000137203,ENSG00000144355,ENSG00000162490,ENSG00000164418,ENSG00000169174,ENSG00000171552,ENSG00000240764,ENSG00000242419,ENSG00000277586,ENSG00000107731,ENSG00000119699
GO:BP	negative regulation of locomotion	GO:0040013	336	21031	false,false	1	1	137	8	0.0221478	0.0221478	216	14	SEMA3F,DPYSL3,TNN,APOE,SEMA7A,FGF2,ACVRL1,TMEFF2,SFRP2,SEMA3D,PTPRU,LIMCH1,NR2F2,SEMA4D,WNT11,TBXA2R,HMOX1,JAG1,SERPINE1,MEOX2,DCN,ARHGDIB	ENSG00000001617,ENSG00000113657,ENSG00000120332,ENSG00000130203,ENSG00000138623,ENSG00000138685,ENSG00000139567,ENSG00000144339,ENSG00000145423,ENSG00000153993,ENSG00000060656,ENSG00000064042,ENSG00000185551,ENSG00000187764,ENSG00000085741,ENSG00000006638,ENSG00000100292,ENSG00000101384,ENSG00000106366,ENSG00000106511,ENSG00000011465,ENSG00000111348
GO:BP	negative regulation of developmental process	GO:0051093	928	21031	false,false	0.584073	0.584073	137	16	0.0225843	0.0225843	216	25	TNMD,WNT11,PDGFB,JAG1,SEMA3F,SERPINE1,DCN,ASPN,DLX2,TEK,TNN,SOCS2,SRGN,SEMA7A,LEF1,ACVRL1,DLX1,IL17RD,SFRP2,CDKN2B,TMEM178A,SEMA3D,UBASH3B,SOX8,DRAXIN,CDH3,SPRY1,RANBP3L,FAT3,IGF2,BCL2L1,ERFE,GAS6,BCOR,SEMA4D,DACT3,INPP5F,DMD,MAFB,LBH,HNF1B	ENSG00000000005,ENSG00000085741,ENSG00000100311,ENSG00000101384,ENSG00000001617,ENSG00000106366,ENSG00000011465,ENSG00000106819,ENSG00000115844,ENSG00000120156,ENSG00000120332,ENSG00000120833,ENSG00000122862,ENSG00000138623,ENSG00000138795,ENSG00000139567,ENSG00000144355,ENSG00000144730,ENSG00000145423,ENSG00000147883,ENSG00000152154,ENSG00000153993,ENSG00000154127,ENSG00000005513,ENSG00000162490…
GO:BP	telencephalon development	GO:0021537	279	21031	false,false	0.0241909	0.0241909	137	10	1	1	216	8	SCN2A,SEMA7A,LEF1,DLX1,TMEM108,EPHA5,ZIC1,DRAXIN,CCDC141,CNTNAP2,SCN5A,DMD,AQP1,LHX1,NEFL,SALL1,DLX2,FOXP2	ENSG00000136531,ENSG00000138623,ENSG00000138795,ENSG00000144355,ENSG00000144868,ENSG00000145242,ENSG00000152977,ENSG00000162490,ENSG00000163492,ENSG00000174469,ENSG00000183873,ENSG00000198947,ENSG00000240583,ENSG00000273706,ENSG00000277586,ENSG00000103449,ENSG00000115844,ENSG00000128573
GO:BP	regulation of cell junction assembly	GO:1901888	211	21031	false,false	1	1	-1	-1	0.0255741	0.0255741	216	11	ACVRL1,ARHGAP6,LIMCH1,LRRN3,CNTNAP2,SEMA4D,IL1RAP,COLQ,TEK,KDR,EPHA3	ENSG00000139567,ENSG00000047648,ENSG00000064042,ENSG00000173114,ENSG00000174469,ENSG00000187764,ENSG00000196083,ENSG00000206561,ENSG00000120156,ENSG00000128052,ENSG00000044524
GO:BP	cell junction organization	GO:0034330	759	21031	false,true	0.210504	0.210504	137	15	0.0258962	0.0258962	216	22	SEMA3F,WNT11,CORO2B,PERP,PCDHB5,CDH6,NRP2,TGFB3,TEK,KDR,APOE,LAMA5,EPHA3,DSG2,PLXNC1,ACVRL1,ARHGAP6,TMEM108,CDH3,LGI2,LIMCH1,SHANK2,NFIA,F2RL1,SVEP1,LRRN3,CNTNAP2,SEZ6L2,CDH5,SEMA4D,IL1RAP,L1CAM,COLQ,PCDHGC5,PCDHGC4,PCDHB16,NEFL	ENSG00000001617,ENSG00000085741,ENSG00000103647,ENSG00000112378,ENSG00000113209,ENSG00000113361,ENSG00000118257,ENSG00000119699,ENSG00000120156,ENSG00000128052,ENSG00000130203,ENSG00000130702,ENSG00000044524,ENSG00000046604,ENSG00000136040,ENSG00000139567,ENSG00000047648,ENSG00000144868,ENSG00000062038,ENSG00000153012,ENSG00000064042,ENSG00000162105,ENSG00000162599,ENSG00000164251,ENSG00000165124…
GO:BP	nephron epithelium development	GO:0072009	123	21031	false,false	0.0260782	0.0260782	137	7	1	1	216	5	AQP1,CD24,LHX1,HNF1B,WNT11,JAG1,SALL1,EYA1,SOX8,FGF1,LAMA5,FGF2	ENSG00000240583,ENSG00000272398,ENSG00000273706,ENSG00000275410,ENSG00000085741,ENSG00000101384,ENSG00000103449,ENSG00000104313,ENSG00000005513,ENSG00000113578,ENSG00000130702,ENSG00000138685
GO:BP	cartilage development	GO:0051216	213	21031	false,false	1	1	137	3	0.0279392	0.0279392	216	11	MMP13,FGF2,COL2A1,ACVRL1,SFRP2,ACAN,NFIA,SCX,WNT11,OGN,MGP,BARX2,DLX2,PRRX1	ENSG00000137745,ENSG00000138685,ENSG00000139219,ENSG00000139567,ENSG00000145423,ENSG00000157766,ENSG00000162599,ENSG00000260428,ENSG00000085741,ENSG00000106809,ENSG00000111341,ENSG00000043039,ENSG00000115844,ENSG00000116132
GO:BP	intracellular signaling cassette	GO:0141124	1861	21031	false,true	1	1	137	24	0.0287486	0.0287486	216	39	EPHA5,TIAM2,DOCK5,ADM,ABTB3,PSD,GUCY1A2,ELMO1,AUTS2,PDPN,TRIM58,SPRY1,F2RL1,GRIK2,DACT1,JCAD,TMEM100,IGF2,GPR37,RCAN2,CA8,ERFE,GAS6,CSF1,SEMA4D,PDGFA,SIRPA,INPP5F,DMD,MAP3K13,LBH,ERCC6,AQP1,CD24,C1QTNF3,IL11,HMOX1,PDGFB,MEIS3,DCN,UNC5B,CYTH1,ARHGDIB,ADGRG6,RASGRF2,FGF1,TGFB3,TEK,NDP,TNFRSF19,KDR,ARHGEF6,STARD8,APOE,RAP1GAP2,RIN2,HAVCR2,SERPINE2,ARHGAP6,SEMA7A,FGF2,ACVRL1,ABL2	ENSG00000145242,ENSG00000146426,ENSG00000147459,ENSG00000148926,ENSG00000151136,ENSG00000059915,ENSG00000152402,ENSG00000155849,ENSG00000158321,ENSG00000162493,ENSG00000162722,ENSG00000164056,ENSG00000164251,ENSG00000164418,ENSG00000165617,ENSG00000165757,ENSG00000166292,ENSG00000167244,ENSG00000170775,ENSG00000172348,ENSG00000178538,ENSG00000178752,ENSG00000183087,ENSG00000184371,ENSG00000187764…
GO:BP	heart development	GO:0007507	599	21031	false,false	1	1	137	11	0.0304606	0.0304606	216	19	MYLK2,JAG1,SALL1,EYA1,WNT2,CPE,ADGRG6,DSG2,NRP2,TEK,KDR,FGF2,COL2A1,ACVRL1,SFRP2,ADM,ABI3BP,ADAMTS5,ACAN,SPRY1,TMEM100,ODAD2,S1PR1,APLN,BCOR,SCN5A,COL14A1,SCX,WNT11,PDGFB	ENSG00000101306,ENSG00000101384,ENSG00000103449,ENSG00000104313,ENSG00000105989,ENSG00000109472,ENSG00000112414,ENSG00000046604,ENSG00000118257,ENSG00000120156,ENSG00000128052,ENSG00000138685,ENSG00000139219,ENSG00000139567,ENSG00000145423,ENSG00000148926,ENSG00000154175,ENSG00000154736,ENSG00000157766,ENSG00000164056,ENSG00000166292,ENSG00000169126,ENSG00000170989,ENSG00000171388,ENSG00000183337…
GO:BP	limbic system development	GO:0021761	126	21031	false,false	0.0305027	0.0305027	137	7	1	1	216	3	CNTNAP2,NEFL,DLX2,NRP2,SCN2A,LEF1,DLX1,TMEM108,EPHA5,ZIC1	ENSG00000174469,ENSG00000277586,ENSG00000115844,ENSG00000118257,ENSG00000136531,ENSG00000138795,ENSG00000144355,ENSG00000144868,ENSG00000145242,ENSG00000152977
GO:BP	regulation of endothelial cell apoptotic process	GO:2000351	52	21031	false,true	1	1	-1	-1	0.0313145	0.0313145	216	6	ITGA4,TEK,KDR,CDH5,GAS6,SERPINE1	ENSG00000115232,ENSG00000120156,ENSG00000128052,ENSG00000179776,ENSG00000183087,ENSG00000106366
GO:BP	regulation of neuron apoptotic process	GO:0043523	229	21031	false,false	0.0317763	0.0317763	137	9	1	1	216	6	APOE,NES,TFAP2A,DLX1,DRAXIN,GRIK2,PCSK9,BCL2L1,PCDHGC5,PCDHGC4,NEFL,UNC5B,TGFB3,CLU,KDR	ENSG00000130203,ENSG00000132688,ENSG00000137203,ENSG00000144355,ENSG00000162490,ENSG00000164418,ENSG00000169174,ENSG00000171552,ENSG00000240764,ENSG00000242419,ENSG00000277586,ENSG00000107731,ENSG00000119699,ENSG00000120885,ENSG00000128052
GO:BP	mesonephric duct development	GO:0072177	9	21031	true,false	0.0356031	0.0356031	137	3	1	1	-1	-1	WNT11,LHX1,HNF1B	ENSG00000085741,ENSG00000273706,ENSG00000275410
GO:BP	bone development	GO:0060348	219	21031	false,false	1	1	137	2	0.0362108	0.0362108	216	11	MMP13,COL2A1,RANBP3L,SEMA4D,DMD,SCX,SFRP4,OGN,TGFB3,TEK,TNN,KDR,TFAP2A	ENSG00000137745,ENSG00000139219,ENSG00000164188,ENSG00000187764,ENSG00000198947,ENSG00000260428,ENSG00000106483,ENSG00000106809,ENSG00000119699,ENSG00000120156,ENSG00000120332,ENSG00000128052,ENSG00000137203
GO:BP	negative regulation of endothelial cell apoptotic process	GO:2000352	32	21031	false,false	1	1	-1	-1	0.0365161	0.0365161	216	5	TEK,KDR,CDH5,GAS6,SERPINE1	ENSG00000120156,ENSG00000128052,ENSG00000179776,ENSG00000183087,ENSG00000106366
GO:BP	regulation of epithelial cell apoptotic process	GO:1904035	110	21031	false,false	1	1	137	1	0.0378241	0.0378241	216	8	HMOX1,SERPINE1,SFRP4,ITGA4,WNT11,TEK,KDR,CDH5,GAS6	ENSG00000100292,ENSG00000106366,ENSG00000106483,ENSG00000115232,ENSG00000085741,ENSG00000120156,ENSG00000128052,ENSG00000179776,ENSG00000183087
GO:BP	sensory organ development	GO:0007423	610	21031	false,false	0.291291	0.291291	137	13	0.0391792	0.0391792	216	19	EYA1,MEIS3,WNT2,SOBP,DLX2,PRRX1,TGFB3,NDP,KDR,NES,DCLK1,TFAP2A,FGF2,LEF1,COL2A1,ACVRL1,DLX1,ZIC1,NFIA,SPRY1,FAT3,GBX2,COL8A2,SOX8,MAB21L2,MFAP5,MAFB,TENM3,AQP1,LHX1,JAG1,MYOM1	ENSG00000104313,ENSG00000105419,ENSG00000105989,ENSG00000112320,ENSG00000115844,ENSG00000116132,ENSG00000119699,ENSG00000124479,ENSG00000128052,ENSG00000132688,ENSG00000133083,ENSG00000137203,ENSG00000138685,ENSG00000138795,ENSG00000139219,ENSG00000139567,ENSG00000144355,ENSG00000152977,ENSG00000162599,ENSG00000164056,ENSG00000165323,ENSG00000168505,ENSG00000171812,ENSG00000005513,ENSG00000181541…
GO:BP	response to wounding	GO:0009611	557	21031	false,true	1	1	137	9	0.0402897	0.0402897	216	18	SERPINE1,PLAUR,FGF1,DPYSL3,PLAU,NDP,KDR,APOE,LYVE1,SERPINE2,FGF2,ACVRL1,TMEFF2,UBASH3B,ABI3BP,PDPN,NFIA,F2RL1,SVEP1,GAS6,PDGFA,INPP5F,AQP1,NEFL,TBXA2R,HMOX1,PDGFB	ENSG00000106366,ENSG00000011422,ENSG00000113578,ENSG00000113657,ENSG00000122861,ENSG00000124479,ENSG00000128052,ENSG00000130203,ENSG00000133800,ENSG00000135919,ENSG00000138685,ENSG00000139567,ENSG00000144339,ENSG00000154127,ENSG00000154175,ENSG00000162493,ENSG00000162599,ENSG00000164251,ENSG00000165124,ENSG00000183087,ENSG00000197461,ENSG00000198825,ENSG00000240583,ENSG00000277586,ENSG00000006638…
GO:BP	skeletal muscle organ development	GO:0060538	183	21031	false,true	1	1	137	2	0.042629	0.042629	216	10	MEGF10,IGF2,DES,NR2F2,DMD,SCX,COL19A1,MYLK2,MYOM1,SOX8,MEOX2,BARX2	ENSG00000145794,ENSG00000167244,ENSG00000175084,ENSG00000185551,ENSG00000198947,ENSG00000260428,ENSG00000082293,ENSG00000101306,ENSG00000101605,ENSG00000005513,ENSG00000106511,ENSG00000043039
GO:BP	blood circulation	GO:0008015	507	21031	false,true	1	1	137	9	0.0433382	0.0433382	216	17	NPR3,ITGA4,TEK,DSG2,APOE,ACVRL1,KCNMB1,DOCK5,ADM,FLI1,F2RL1,SVEP1,APLN,DES,CDH5,GAS6,SCN5A,PDE4B,NR2F2,CACNA1H,MYL4,DMD,TBXA2R,PDGFB,MYLK2,CORO2B	ENSG00000113389,ENSG00000115232,ENSG00000120156,ENSG00000046604,ENSG00000130203,ENSG00000139567,ENSG00000145936,ENSG00000147459,ENSG00000148926,ENSG00000151702,ENSG00000164251,ENSG00000165124,ENSG00000171388,ENSG00000175084,ENSG00000179776,ENSG00000183087,ENSG00000183873,ENSG00000184588,ENSG00000185551,ENSG00000196557,ENSG00000198336,ENSG00000198947,ENSG00000006638,ENSG00000100311,ENSG00000101306…
GO:BP	positive regulation of signaling	GO:0023056	1778	21031	false,false	0.0436595	0.0436595	137	27	1	1	216	33	CDKN2B,CDH3,GUCY1A2,DKK2,AUTS2,SHANK2,TRIM58,F2RL1,GRIK2,DACT1,JCAD,IGF2,GPR37,MLLT3,RIMS2,CA8,ERFE,CDH5,GAS6,CSF1,SEMA4D,MAP3K13,PDGFA,INPP5F,HSPA1A,CD24,C1QTNF3,WNT11,IL11,HMOX1,PDGFB,JAG1,SALL1,MEIS3,PLAUR,DCN,SFRP4,UNC5B,RASGRF2,FGF1,PRRX1,TGFB3,TEK,PTGIS,TNFRSF19,KDR,APOE,HAVCR2,KCP,SERPINE2,SEMA7A,FGF2,LEF1,CYBA,ACVRL1,NLRC5,GAS8,TMEM108,SFRP2,DCDC2	ENSG00000147883,ENSG00000062038,ENSG00000152402,ENSG00000155011,ENSG00000158321,ENSG00000162105,ENSG00000162722,ENSG00000164251,ENSG00000164418,ENSG00000165617,ENSG00000165757,ENSG00000167244,ENSG00000170775,ENSG00000171843,ENSG00000176406,ENSG00000178538,ENSG00000178752,ENSG00000179776,ENSG00000183087,ENSG00000184371,ENSG00000187764,ENSG00000073803,ENSG00000197461,ENSG00000198825,ENSG00000204389…
GO:BP	response to transforming growth factor beta	GO:0071559	267	21031	false,false	1	1	137	4	0.0455426	0.0455426	216	12	ACVRL1,DLX1,IL17RD,CDKN2B,SPRY1,HTRA1,CDH5,ADAMTSL2,HSPA1A,SCX,MXRA5,WNT2,ASPN,TGFB3,FMOD,NDP	ENSG00000139567,ENSG00000144355,ENSG00000144730,ENSG00000147883,ENSG00000164056,ENSG00000166033,ENSG00000179776,ENSG00000197859,ENSG00000204389,ENSG00000260428,ENSG00000101825,ENSG00000105989,ENSG00000106819,ENSG00000119699,ENSG00000122176,ENSG00000124479
GO:BP	endothelial cell differentiation	GO:0045446	113	21031	false,false	1	1	137	5	0.0460163	0.0460163	216	8	TNMD,DMD,JAG1,NDP,KDR,ACVRL1,PDPN,F2RL1,TMEM100,S1PR1,CDH5,COL18A1,NR2F2	ENSG00000000005,ENSG00000198947,ENSG00000101384,ENSG00000124479,ENSG00000128052,ENSG00000139567,ENSG00000162493,ENSG00000164251,ENSG00000166292,ENSG00000170989,ENSG00000179776,ENSG00000182871,ENSG00000185551
GO:BP	positive regulation of nitrogen compound metabolic process	GO:0051173	3001	21031	false,false	0.0467353	0.0467353	137	38	1	1	216	41	CLU,NDP,KDR,KRT17,BARX2,APOE,ZIC2,PKIB,TFAP2A,SEMA7A,FGF2,LEF1,ACVRL1,NLRC5,NFIC,DLX1,SFRP2,FLI1,ZIC1,LIMCH1,AUTS2,SOX8,NFIA,PTX3,F2RL1,DACT1,PACSIN3,IGF2,GBX2,PARM1,PCSK9,GPR37,S1PR1,APLN,MLLT3,DMRT2,CDH5,GAS6,CSF1,PRR16,NR2F2,SEMA4D,MAP3K13,PDGFA,TOX,MAFB,HSPA1A,TRIM71,LBH,EBF2,ERCC6,SCX,CD24,LHX1,HNF1B,SLC4A4,WNT11,TFAP2C,NFIX,IL11,PDGFB,JAG1,PLAUR,HAS3,SALL1,DCN,EYA1,MEIS3,WNT2,MEOX2,EBF3,PER…	ENSG00000120885,ENSG00000124479,ENSG00000128052,ENSG00000128422,ENSG00000043039,ENSG00000130203,ENSG00000043355,ENSG00000135549,ENSG00000137203,ENSG00000138623,ENSG00000138685,ENSG00000138795,ENSG00000139567,ENSG00000140853,ENSG00000141905,ENSG00000144355,ENSG00000145423,ENSG00000151702,ENSG00000152977,ENSG00000064042,ENSG00000158321,ENSG00000005513,ENSG00000162599,ENSG00000163661,ENSG00000164251…
GO:BP	negative regulation of signal transduction	GO:0009968	1290	21031	false,false	1	1	137	19	0.0490062	0.0490062	216	30	GAS6,PDE4B,DACT3,ADAMTSL2,SIRPA,INPP5F,DMD,HSPA1A,LBH,C1QTNF3,WNT11,RGS1,HMOX1,PLAUR,DCN,EYA1,MEIS3,SERPINE1,SFRP4,ASPN,UNC5B,HECW1,DLX2,TGFB3,SOCS2,CLU,APOE,SERPINE2,FGF2,COL2A1,NLRC5,ABL2,RGS16,DLX1,IL17RD,SFRP2,ADM,PTPRU,UBASH3B,DKK2,SHANK2,DRAXIN,SPRY1,F2RL1,DACT1,HTRA1,APLN,BCL2L1,MLLT3	ENSG00000183087,ENSG00000184588,ENSG00000197380,ENSG00000197859,ENSG00000198053,ENSG00000198825,ENSG00000198947,ENSG00000204389,ENSG00000213626,ENSG00000082196,ENSG00000085741,ENSG00000090104,ENSG00000100292,ENSG00000011422,ENSG00000011465,ENSG00000104313,ENSG00000105419,ENSG00000106366,ENSG00000106483,ENSG00000106819,ENSG00000107731,ENSG00000002746,ENSG00000115844,ENSG00000119699,ENSG00000120833…
GO:CC	extracellular matrix	GO:0031012	555	22097	false,true	0.0257623	0.0257623	144	13	4.48e-21	4.48e-21	224	41	WNT2,SERPINE1,OGN,ASPN,ECM2,MGP,LAMA4,FGF1,TGFB3,TNN,CLU,FMOD,COL10A1,NDP,APOE,LAMA5,PODNL1,SERPINE2,MMP13,SEMA7A,COL2A1,HAPLN3,LEFTY2,SFRP2,DCN,ABI3BP,ADAMTS5,ADAMTSL3,ACAN,SPON2,COL6A3,PTX3,HTRA1,MFAP4,COL22A1,LINGO1,COL8A2,LRRC15,COL5A3,LRRN3,A2M,COL18A1,COL19A1,ADAMTSL5,COL14A1,WNT11,MFAP5,ADAMTSL2,L1CAM,C6orf15,COLQ,TRIL,PDGFB,MXRA5	ENSG00000105989,ENSG00000106366,ENSG00000106809,ENSG00000106819,ENSG00000106823,ENSG00000111341,ENSG00000112769,ENSG00000113578,ENSG00000119699,ENSG00000120332,ENSG00000120885,ENSG00000122176,ENSG00000123500,ENSG00000124479,ENSG00000130203,ENSG00000130702,ENSG00000132000,ENSG00000135919,ENSG00000137745,ENSG00000138623,ENSG00000139219,ENSG00000140511,ENSG00000143768,ENSG00000145423,ENSG00000011465…
GO:CC	external encapsulating structure	GO:0030312	556	22097	false,false	0.0262332	0.0262332	144	13	4.8e-21	4.8e-21	224	41	WNT2,SERPINE1,OGN,ASPN,ECM2,MGP,LAMA4,FGF1,TGFB3,TNN,CLU,FMOD,COL10A1,NDP,APOE,LAMA5,PODNL1,SERPINE2,MMP13,SEMA7A,COL2A1,HAPLN3,LEFTY2,SFRP2,DCN,ABI3BP,ADAMTS5,ADAMTSL3,ACAN,SPON2,COL6A3,PTX3,HTRA1,MFAP4,COL22A1,LINGO1,COL8A2,LRRC15,COL5A3,LRRN3,A2M,COL18A1,COL19A1,ADAMTSL5,COL14A1,WNT11,MFAP5,ADAMTSL2,L1CAM,C6orf15,COLQ,TRIL,PDGFB,MXRA5	ENSG00000105989,ENSG00000106366,ENSG00000106809,ENSG00000106819,ENSG00000106823,ENSG00000111341,ENSG00000112769,ENSG00000113578,ENSG00000119699,ENSG00000120332,ENSG00000120885,ENSG00000122176,ENSG00000123500,ENSG00000124479,ENSG00000130203,ENSG00000130702,ENSG00000132000,ENSG00000135919,ENSG00000137745,ENSG00000138623,ENSG00000139219,ENSG00000140511,ENSG00000143768,ENSG00000145423,ENSG00000011465…
GO:CC	collagen-containing extracellular matrix	GO:0062023	425	22097	false,false	0.173207	0.173207	144	10	3.08e-16	3.08e-16	224	32	DCN,MGP,LAMA4,TGFB3,TNN,CLU,FMOD,COL10A1,NDP,APOE,LAMA5,PODNL1,SERPINE2,SEMA7A,COL2A1,HAPLN3,LEFTY2,SFRP2,ABI3BP,ADAMTS5,ACAN,COL6A3,HTRA1,MFAP4,COL22A1,COL8A2,LRRC15,A2M,COL18A1,COL14A1,COL5A3,MFAP5,L1CAM,COLQ,COL19A1,PDGFB,MXRA5,WNT2,SERPINE1,OGN,ASPN,ECM2	ENSG00000011465,ENSG00000111341,ENSG00000112769,ENSG00000119699,ENSG00000120332,ENSG00000120885,ENSG00000122176,ENSG00000123500,ENSG00000124479,ENSG00000130203,ENSG00000130702,ENSG00000132000,ENSG00000135919,ENSG00000138623,ENSG00000139219,ENSG00000140511,ENSG00000143768,ENSG00000145423,ENSG00000154175,ENSG00000154736,ENSG00000157766,ENSG00000163359,ENSG00000166033,ENSG00000166482,ENSG00000169436…
GO:CC	cell periphery	GO:0071944	6228	22097	true,false	1.19001e-06	1.19001e-06	144	74	1.21e-13	1.21e-13	224	121	PLAUR,DCN,WNT2,SERPINE1,OGN,ASPN,ECM2,UNC5B,CYTH1,CPE,GSG1,MGP,ULBP1,PERP,ADGRG6,SLC29A1,LAMA4,PCDHB5,RASGRF2,CDH6,NPR3,FGF1,LIFR,ADAM23,ITGA4,DNAJC6,NRP2,TGFB3,TEK,TNN,CLU,FMOD,PLAU,COL10A1,PTGIS,NDP,PACSIN1,AIF1L,PTPRB,TNFRSF19,KDR,KRT17,MTUS1,APOE,LSP1,LAMA5,SLC6A6,PODNL1,EPHA3,RAP1GAP2,REEP2,DSG2,DCLK1,LYVE1,EMP1,HAVCR2,SERPINE2,PLXNC1,SCN2A,SYTL2,MMP13,CYBA,SEMA7A,PCDH10,COL2A1,ACVRL1,HAPLN3…	ENSG00000011422,ENSG00000011465,ENSG00000105989,ENSG00000106366,ENSG00000106809,ENSG00000106819,ENSG00000106823,ENSG00000107731,ENSG00000108669,ENSG00000109472,ENSG00000111305,ENSG00000111341,ENSG00000111981,ENSG00000112378,ENSG00000112414,ENSG00000112759,ENSG00000112769,ENSG00000113209,ENSG00000113319,ENSG00000113361,ENSG00000113389,ENSG00000113578,ENSG00000113594,ENSG00000114948,ENSG00000115232…
GO:CC	extracellular region	GO:0005576	4213	22097	false,true	0.0256353	0.0256353	144	47	7.75e-13	7.75e-13	224	94	FRMD4B,ADAM23,ITGA4,GALNT3,QPCT,NRP2,TGFB3,TEK,TNN,CLU,FMOD,PLAU,SRGN,COL10A1,PTGIS,NDP,TLL1,AIF1L,KDR,ISLR,MTUS1,APOE,LSP1,LAMA5,PODNL1,EPHA3,DSG2,LYVE1,KCP,KRT7,SERPINE2,MMP13,FGF2,COL2A1,HAPLN3,GAS8,TMC6,SYTL1,GPA33,CRABP2,LEFTY2,TMEFF2,SFRP2,IQGAP2,TIAM2,ADAM12,ADM,NHERF2,LGI2,SEMA3D,ABI3BP,ADAMTS5,DKK2,ADAMTSL3,ACAN,SPON2,PLPP1,PLXDC1,DRAXIN,ACTG2,COL6A3,PTX3,MAMDC2,SVEP1,PACSIN3,PTER,HTRA1,…	ENSG00000114541,ENSG00000114948,ENSG00000115232,ENSG00000115339,ENSG00000115828,ENSG00000118257,ENSG00000119699,ENSG00000120156,ENSG00000120332,ENSG00000120885,ENSG00000122176,ENSG00000122861,ENSG00000122862,ENSG00000123500,ENSG00000124212,ENSG00000124479,ENSG00000038295,ENSG00000126878,ENSG00000128052,ENSG00000129009,ENSG00000129422,ENSG00000130203,ENSG00000130592,ENSG00000130702,ENSG00000132000…
GO:CC	extracellular space	GO:0005615	3303	22097	true,false	0.0033276	0.0033276	144	42	3.09e-09	3.09e-09	224	74	CLU,FMOD,PLAU,SRGN,COL10A1,PTGIS,NDP,AIF1L,TLL1,ISLR,MTUS1,APOE,LSP1,LAMA5,PODNL1,LYVE1,DSG2,KCP,KRT7,SERPINE2,MMP13,FGF2,COL2A1,HAPLN3,TMC6,SYTL1,GPA33,CRABP2,LEFTY2,SFRP2,IQGAP2,TIAM2,ADM,SEMA3D,ABI3BP,NHERF2,ADAMTS5,DKK2,ACAN,SPON2,PLXDC1,PLPP1,ACTG2,COL6A3,PTX3,SVEP1,PACSIN3,PTER,HTRA1,MFAP4,IGF2,PCSK9,COL22A1,LINGO1,APLN,GATM,COL8A2,MLLT3,LRRC15,LRRN3,DES,A2M,RIMS2,ERFE,CPNE7,COL18A1,GAS6,CS…	ENSG00000120885,ENSG00000122176,ENSG00000122861,ENSG00000122862,ENSG00000123500,ENSG00000124212,ENSG00000124479,ENSG00000126878,ENSG00000038295,ENSG00000129009,ENSG00000129422,ENSG00000130203,ENSG00000130592,ENSG00000130702,ENSG00000132000,ENSG00000133800,ENSG00000046604,ENSG00000135253,ENSG00000135480,ENSG00000135919,ENSG00000137745,ENSG00000138685,ENSG00000139219,ENSG00000140511,ENSG00000141524…
GO:CC	collagen trimer	GO:0005581	91	22097	false,true	1	1	144	2	0.000142272	0.000142272	224	9	COL19A1,COL10A1,COL2A1,COL6A3,COL22A1,COL8A2,COL18A1,COL5A3,COL14A1,COLQ,C1QTNF3	ENSG00000082293,ENSG00000123500,ENSG00000139219,ENSG00000163359,ENSG00000169436,ENSG00000171812,ENSG00000182871,ENSG00000080573,ENSG00000187955,ENSG00000206561,ENSG00000082196
GO:CC	cell junction	GO:0030054	2230	22097	true,true	0.000228144	0.000228144	144	35	0.000142797	0.000142797	224	48	SEMA3F,HAVCR2,SERPINE2,PLXNC1,SCN2A,HAPLN3,ILDR2,CNIH3,TMEM108,TENM2,KCNMB1,TIAM2,PSD,DOCK5,PTPRU,CDH3,PCDH1,ACAN,MPZ,NHERF2,PLXDC1,SHANK2,PDPN,NFIA,GRIK2,DACT1,JCAD,EMB,DLGAP1,GPR37,BCL2L1,SNTB1,CNTNAP2,DES,RIMS2,CDH5,BEGAIN,SCN5A,PDE4B,SHC4,IL1RAP,ITGBL1,L1CAM,DMD,HSPA1A,COLQ,SHISA9,PCDHB16,NEFL,BAIAP2L1,COMT,PALMD,MYLK2,JAG1,CORO2B,NEFM,PLAUR,CYTH1,PERP,SLC29A1,LAMA4,PCDHB5,CDH6,DPYSL3,FRMD4B,…	ENSG00000001617,ENSG00000135077,ENSG00000135919,ENSG00000136040,ENSG00000136531,ENSG00000140511,ENSG00000143195,ENSG00000143786,ENSG00000144868,ENSG00000145934,ENSG00000145936,ENSG00000146426,ENSG00000059915,ENSG00000147459,ENSG00000060656,ENSG00000062038,ENSG00000156453,ENSG00000157766,ENSG00000158887,ENSG00000065054,ENSG00000161381,ENSG00000162105,ENSG00000162493,ENSG00000162599,ENSG00000164418…
GO:CC	plasma membrane	GO:0005886	5742	22097	false,true	0.000986249	0.000986249	144	63	0.00320704	0.00320704	224	88	PLAUR,SERPINE1,UNC5B,CYTH1,CPE,GSG1,ULBP1,PERP,ADGRG6,SLC29A1,PCDHB5,RASGRF2,CDH6,NPR3,LIFR,ADAM23,ITGA4,DNAJC6,NRP2,TGFB3,TEK,PLAU,PTGIS,PACSIN1,AIF1L,PTPRB,TNFRSF19,KDR,KRT17,MTUS1,APOE,LSP1,SLC6A6,RAP1GAP2,REEP2,DCLK1,LYVE1,EPHA3,DSG2,EMP1,HAVCR2,PLXNC1,SCN2A,SYTL2,SEMA7A,PCDH10,CYBA,ACVRL1,GAS8,TMC6,SYTL1,ITGA10,GPA33,RGS16,CNIH3,IL17RD,BOC,EPHA5,IQGAP2,MEGF10,TENM2,KCNMB1,DOCK5,ADAM12,PSD,PL…	ENSG00000011422,ENSG00000106366,ENSG00000107731,ENSG00000108669,ENSG00000109472,ENSG00000111305,ENSG00000111981,ENSG00000112378,ENSG00000112414,ENSG00000112759,ENSG00000113209,ENSG00000113319,ENSG00000113361,ENSG00000113389,ENSG00000113594,ENSG00000114948,ENSG00000115232,ENSG00000116675,ENSG00000118257,ENSG00000119699,ENSG00000120156,ENSG00000122861,ENSG00000124212,ENSG00000124507,ENSG00000126878…
GO:CC	platelet alpha granule	GO:0031091	90	22097	false,true	0.110294	0.110294	144	5	0.001448	0.001448	224	8	SERPINE1,TGFB3,CLU,SRGN,ISLR,SERPINE2,LEFTY2,IGF2,PCDH7,A2M,GAS6,PDGFA,PDGFB	ENSG00000106366,ENSG00000119699,ENSG00000120885,ENSG00000122862,ENSG00000129009,ENSG00000135919,ENSG00000143768,ENSG00000167244,ENSG00000169851,ENSG00000175899,ENSG00000183087,ENSG00000197461,ENSG00000100311
GO:CC	platelet alpha granule lumen	GO:0031093	66	22097	false,false	0.325464	0.325464	144	4	0.00181953	0.00181953	224	7	SERPINE1,TGFB3,CLU,SRGN,ISLR,LEFTY2,IGF2,A2M,GAS6,PDGFB,PDGFA	ENSG00000106366,ENSG00000119699,ENSG00000120885,ENSG00000122862,ENSG00000129009,ENSG00000143768,ENSG00000167244,ENSG00000175899,ENSG00000183087,ENSG00000100311,ENSG00000197461
GO:CC	cell surface	GO:0009986	903	22097	false,true	1	1	144	13	0.00656821	0.00656821	224	24	PDGFB,SFRP4,PLAUR,ULBP1,ADGRG6,LIFR,ITGA4,TGFB3,TEK,TNN,CLU,PLAU,NDP,KDR,DSG2,HAVCR2,SEMA7A,ACVRL1,ITGA10,EPHA5,IQGAP2,ADGRF5,ISLR2,PCSK9,GPR37,S1PR1,CNTNAP2,CDH5,SCN5A,PDGFA,SIRPA,ITGBL1,L1CAM,DMD,MICB,CD24,SLC4A4	ENSG00000100311,ENSG00000106483,ENSG00000011422,ENSG00000111981,ENSG00000112414,ENSG00000113594,ENSG00000115232,ENSG00000119699,ENSG00000120156,ENSG00000120332,ENSG00000120885,ENSG00000122861,ENSG00000124479,ENSG00000128052,ENSG00000046604,ENSG00000135077,ENSG00000138623,ENSG00000139567,ENSG00000143127,ENSG00000145242,ENSG00000145703,ENSG00000069122,ENSG00000167178,ENSG00000169174,ENSG00000170775…
GO:CC	protein complex involved in cell adhesion	GO:0098636	59	22097	false,true	1	1	-1	-1	0.0113192	0.0113192	224	6	ITGA4,TNN,PLAU,ITGA10,PLAUR,ITGBL1	ENSG00000115232,ENSG00000120332,ENSG00000122861,ENSG00000143127,ENSG00000011422,ENSG00000198542
GO:CC	platelet-derived growth factor complex	GO:1990265	2	22097	true,false	0.0150624	0.0150624	144	2	1	1	-1	-1	PDGFB,PDGFA	ENSG00000100311,ENSG00000197461
GO:CC	membrane	GO:0016020	9864	22097	false,false	0.0347171	0.0347171	144	87	0.473491	0.473491	224	123	RGS1,COMT,PALMD,HMOX1,PDGFB,GALNT16,NKAIN4,JAG1,HAS3,CORO2B,PLAUR,SERPINE1,PRUNE2,UNC5B,CYTH1,CPE,TNMD,GSG1,ARHGDIB,MAN1A1,UST,ULBP1,PERP,ADGRG6,SLC29A1,LAMA4,PCDHB5,RASGRF2,CDH6,NPR3,LIFR,ADAM23,ITGA4,GALNT3,DNAJC6,NRP2,TGFB3,TEK,SOCS2,CLU,PLAU,PTGIS,PACSIN1,TLL1,AIF1L,PTPRB,TNFRSF19,KDR,TPST2,KRT17,MTUS1,RPS4Y1,APOE,LSP1,SLC6A6,RAP1GAP2,EPHA3,REEP2,DSG2,DCLK1,LYVE1,EMP1,HAVCR2,PLXNC1,DRAM1,SCN2…	ENSG00000090104,ENSG00000093010,ENSG00000099260,ENSG00000100292,ENSG00000100311,ENSG00000100626,ENSG00000101198,ENSG00000101384,ENSG00000103044,ENSG00000103647,ENSG00000011422,ENSG00000106366,ENSG00000106772,ENSG00000107731,ENSG00000108669,ENSG00000109472,ENSG00000000005,ENSG00000111305,ENSG00000111348,ENSG00000111885,ENSG00000111962,ENSG00000111981,ENSG00000112378,ENSG00000112414,ENSG00000112759…
GO:CC	endoplasmic reticulum lumen	GO:0005788	313	22097	false,true	0.377069	0.377069	144	8	0.034973	0.034973	224	12	CLU,COL10A1,APOE,COL2A1,P4HA3,ADAMTS5,COL6A3,PCSK9,COL22A1,COL8A2,ADAMTSL1,COL18A1,GAS6,CSF1,COL14A1,PDGFA,COL5A3,COL19A1,PDGFB,PLAUR	ENSG00000120885,ENSG00000123500,ENSG00000130203,ENSG00000139219,ENSG00000149380,ENSG00000154736,ENSG00000163359,ENSG00000169174,ENSG00000169436,ENSG00000171812,ENSG00000178031,ENSG00000182871,ENSG00000183087,ENSG00000184371,ENSG00000187955,ENSG00000197461,ENSG00000080573,ENSG00000082293,ENSG00000100311,ENSG00000011422
KEGG	Protein digestion and absorption	KEGG:04974	103	8484	false,false	1	1	69	2	0.0192819	0.0192819	101	7	COL5A3,COL19A1,COL10A1,COL2A1,COL6A3,COL22A1,COL8A2,COL18A1,COL14A1	ENSG00000080573,ENSG00000082293,ENSG00000123500,ENSG00000139219,ENSG00000163359,ENSG00000169436,ENSG00000171812,ENSG00000182871,ENSG00000187955
KEGG	EGFR tyrosine kinase inhibitor resistance	KEGG:01521	79	8484	false,false	0.0338534	0.0338534	69	5	1	1	101	2	PDGFB,KDR,FGF2,BCL2L1,GAS6,SHC4,PDGFA	ENSG00000100311,ENSG00000128052,ENSG00000138685,ENSG00000171552,ENSG00000183087,ENSG00000185634,ENSG00000197461
REAC	Extracellular matrix organization	REAC:R-HSA-1474244	297	10842	false,false	0.329518	0.329518	90	9	3.55e-12	3.55e-12	130	25	TGFB3,TNN,FMOD,COL10A1,KDR,TLL1,LAMA5,MMP13,FGF2,COL2A1,ITGA10,ADAM12,P4HA3,ADAMTS5,ACAN,COL6A3,HTRA1,MFAP4,COL22A1,COL8A2,A2M,COL18A1,COL14A1,PDGFA,MFAP5,DMD,COL5A3,COL19A1,DCN,PDGFB,SERPINE1,ASPN,LAMA4,ITGA4	ENSG00000119699,ENSG00000120332,ENSG00000122176,ENSG00000123500,ENSG00000128052,ENSG00000038295,ENSG00000130702,ENSG00000137745,ENSG00000138685,ENSG00000139219,ENSG00000143127,ENSG00000148848,ENSG00000149380,ENSG00000154736,ENSG00000157766,ENSG00000163359,ENSG00000166033,ENSG00000166482,ENSG00000169436,ENSG00000171812,ENSG00000175899,ENSG00000182871,ENSG00000187955,ENSG00000197461,ENSG00000197614…
REAC	ECM proteoglycans	REAC:R-HSA-3000178	75	10842	false,false	1	1	90	2	7.08785e-06	7.08785e-06	130	10	COL5A3,SERPINE1,DCN,ASPN,LAMA4,TGFB3,TNN,FMOD,LAMA5,COL2A1,ACAN,COL6A3	ENSG00000080573,ENSG00000106366,ENSG00000011465,ENSG00000106819,ENSG00000112769,ENSG00000119699,ENSG00000120332,ENSG00000122176,ENSG00000130702,ENSG00000139219,ENSG00000157766,ENSG00000163359
REAC	Collagen chain trimerization	REAC:R-HSA-8948216	44	10842	false,false	1	1	90	2	0.000306393	0.000306393	130	7	COL10A1,COL2A1,COL6A3,COL22A1,COL8A2,COL18A1,COL14A1,COL5A3,COL19A1	ENSG00000123500,ENSG00000139219,ENSG00000163359,ENSG00000169436,ENSG00000171812,ENSG00000182871,ENSG00000187955,ENSG00000080573,ENSG00000082293
REAC	Degradation of the extracellular matrix	REAC:R-HSA-1474228	140	10842	false,false	1	1	90	5	0.000335707	0.000335707	130	11	COL8A2,A2M,COL18A1,COL14A1,COL5A3,COL19A1,DCN,COL10A1,LAMA5,TLL1,MMP13,COL2A1,ADAMTS5,ACAN,COL6A3,HTRA1	ENSG00000171812,ENSG00000175899,ENSG00000182871,ENSG00000187955,ENSG00000080573,ENSG00000082293,ENSG00000011465,ENSG00000123500,ENSG00000130702,ENSG00000038295,ENSG00000137745,ENSG00000139219,ENSG00000154736,ENSG00000157766,ENSG00000163359,ENSG00000166033
REAC	Collagen formation	REAC:R-HSA-1474290	89	10842	false,false	1	1	90	3	0.000418961	0.000418961	130	9	TLL1,COL19A1,COL10A1,MMP13,COL2A1,P4HA3,COL6A3,COL22A1,COL8A2,COL18A1,COL14A1,COL5A3	ENSG00000038295,ENSG00000082293,ENSG00000123500,ENSG00000137745,ENSG00000139219,ENSG00000149380,ENSG00000163359,ENSG00000169436,ENSG00000171812,ENSG00000182871,ENSG00000187955,ENSG00000080573
REAC	Collagen biosynthesis and modifying enzymes	REAC:R-HSA-1650814	67	10842	false,false	1	1	90	3	0.000473253	0.000473253	130	8	TLL1,COL10A1,COL2A1,P4HA3,COL6A3,COL22A1,COL8A2,COL18A1,COL14A1,COL5A3,COL19A1	ENSG00000038295,ENSG00000123500,ENSG00000139219,ENSG00000149380,ENSG00000163359,ENSG00000169436,ENSG00000171812,ENSG00000182871,ENSG00000187955,ENSG00000080573,ENSG00000082293
REAC	Non-integrin membrane-ECM interactions	REAC:R-HSA-3000171	58	10842	false,false	0.0033532	0.0033532	90	6	1	1	130	3	PDGFB,LAMA4,COL10A1,LAMA5,FGF2,COL2A1,PDGFA,DMD,COL5A3	ENSG00000100311,ENSG00000112769,ENSG00000123500,ENSG00000130702,ENSG00000138685,ENSG00000139219,ENSG00000197461,ENSG00000198947,ENSG00000080573
REAC	Collagen degradation	REAC:R-HSA-1442490	64	10842	false,false	1	1	90	2	0.00407124	0.00407124	130	7	COL10A1,MMP13,COL2A1,COL6A3,COL8A2,COL18A1,COL5A3,COL14A1,COL19A1	ENSG00000123500,ENSG00000137745,ENSG00000139219,ENSG00000163359,ENSG00000171812,ENSG00000182871,ENSG00000080573,ENSG00000187955,ENSG00000082293
REAC	Dissolution of Fibrin Clot	REAC:R-HSA-75205	13	10842	false,false	1	1	-1	-1	0.00495311	0.00495311	130	4	PLAUR,SERPINE1,PLAU,SERPINE2	ENSG00000011422,ENSG00000106366,ENSG00000122861,ENSG00000135919
REAC	Integrin cell surface interactions	REAC:R-HSA-216083	84	10842	false,false	1	1	90	2	0.0243403	0.0243403	130	7	COL5A3,ITGA4,COL10A1,KDR,COL2A1,ITGA10,COL6A3,COL8A2,COL18A1	ENSG00000080573,ENSG00000115232,ENSG00000123500,ENSG00000128052,ENSG00000139219,ENSG00000143127,ENSG00000163359,ENSG00000171812,ENSG00000182871
REAC	Assembly of collagen fibrils and other multimeric structures	REAC:R-HSA-2022090	60	10842	false,false	1	1	90	3	0.0297614	0.0297614	130	6	TLL1,COL10A1,MMP13,COL2A1,COL6A3,COL8A2,COL18A1,COL14A1,COL5A3	ENSG00000038295,ENSG00000123500,ENSG00000137745,ENSG00000139219,ENSG00000163359,ENSG00000171812,ENSG00000182871,ENSG00000187955,ENSG00000080573
REAC	Defective ST3GAL3 causes MCT12 and EIEE15	REAC:R-HSA-3656243	8	10842	false,false	1	1	-1	-1	0.0344568	0.0344568	130	3	OGN,FMOD,ACAN	ENSG00000106809,ENSG00000122176,ENSG00000157766
REAC	Defective CHST6 causes MCDC1	REAC:R-HSA-3656225	8	10842	false,false	1	1	-1	-1	0.0344568	0.0344568	130	3	OGN,FMOD,ACAN	ENSG00000106809,ENSG00000122176,ENSG00000157766
REAC	Defective B4GALT1 causes B4GALT1-CDG (CDG-2d)	REAC:R-HSA-3656244	8	10842	false,false	1	1	-1	-1	0.0344568	0.0344568	130	3	OGN,FMOD,ACAN	ENSG00000106809,ENSG00000122176,ENSG00000157766
WP	Endochondral ossification with skeletal dysplasias	WP:WP4808	63	8286	false,false	1	1	73	2	0.00523117	0.00523117	119	7	MGP,PLAU,COL10A1,MMP13,FGF2,COL2A1,ADAMTS5,ACAN,IGF2	ENSG00000111341,ENSG00000122861,ENSG00000123500,ENSG00000137745,ENSG00000138685,ENSG00000139219,ENSG00000154736,ENSG00000157766,ENSG00000167244
WP	Endochondral ossification	WP:WP474	63	8286	false,false	1	1	73	2	0.00523117	0.00523117	119	7	MGP,PLAU,COL10A1,MMP13,FGF2,COL2A1,ADAMTS5,ACAN,IGF2	ENSG00000111341,ENSG00000122861,ENSG00000123500,ENSG00000137745,ENSG00000138685,ENSG00000139219,ENSG00000154736,ENSG00000157766,ENSG00000167244
WP	Pluripotent stem cell differentiation pathway	WP:WP2848	48	8286	false,false	0.00909291	0.00909291	73	5	1	1	119	3	WNT2,FGF1,TGFB3,FGF2,CSF1,PDGFA,IL11,PDGFB	ENSG00000105989,ENSG00000113578,ENSG00000119699,ENSG00000138685,ENSG00000184371,ENSG00000197461,ENSG00000095752,ENSG00000100311
WP	Ectoderm differentiation	WP:WP2858	141	8286	false,false	0.0350699	0.0350699	73	7	1	1	119	5	BCOR,NR2F2,DMD,MAFB,LHX1,TFAP2C,CDH6,SOCS2,PTPRB,TFAP2A,BOC,POU2F2	ENSG00000183337,ENSG00000185551,ENSG00000198947,ENSG00000204103,ENSG00000273706,ENSG00000087510,ENSG00000113361,ENSG00000120833,ENSG00000127329,ENSG00000137203,ENSG00000144857,ENSG00000028277
WP	Neural crest differentiation	WP:WP2064	101	8286	false,false	0.0383618	0.0383618	73	6	1	1	119	3	LHX1,CDH6,TFAP2A,FGF2,COL2A1,ZIC5,ZIC1,MPZ,GBX2	ENSG00000273706,ENSG00000113361,ENSG00000137203,ENSG00000138685,ENSG00000139219,ENSG00000139800,ENSG00000152977,ENSG00000158887,ENSG00000168505
TF	Factor: ZBTB33; motif: GGYGCTG	TF:M13142	8790	20045	false,false	3.18989e-05	3.18989e-05	146	98	1	1	229	109	PDGFB,GALNT16,JAG1,HECW1,MXRA5,HAS3,METRN,SALL1,PLAUR,NEFM,MEIS3,SFRP4,PRUNE2,UNC5B,CPE,MAN1A1,UST,ULBP1,BACH2,SOBP,PERP,SLC29A1,LAMA4,PCDHB5,CDH6,NPR3,LIFR,DPYSL3,FRMD4B,ADAM23,ITGA4,GALNT3,QPCT,DLX2,POU2F2,PRRX1,DNAJC6,KIF21B,SOCS2,PLAU,TLL1,PACSIN1,AIF1L,ZIC2,TNFRSF19,KDR,TPST2,FOXP2,DSG2,RPS4Y1,LSP1,FAM184B,LAMA5,ARHGEF16,SLC6A6,KHDRBS3,RAP1GAP2,REEP2,NES,DCLK1,KCP,CYBA,KRT7,PLXNC1,DRAM1,TFAP…	ENSG00000100311,ENSG00000100626,ENSG00000101384,ENSG00000002746,ENSG00000101825,ENSG00000103044,ENSG00000103260,ENSG00000103449,ENSG00000011422,ENSG00000104722,ENSG00000105419,ENSG00000106483,ENSG00000106772,ENSG00000107731,ENSG00000109472,ENSG00000111885,ENSG00000111962,ENSG00000111981,ENSG00000112182,ENSG00000112320,ENSG00000112378,ENSG00000112759,ENSG00000112769,ENSG00000113209,ENSG00000113361…
TF	Factor: RERE; motif: CNGCNSCNNGSRCRGSGSS	TF:M13129	10538	20045	false,false	9.28099e-05	9.28099e-05	146	109	1	1	229	127	TFAP2C,SCX,TMEM40,CD24,LHX1,HNF1B,NEFL,None,COMT,IL11,PALMD,PDGFB,NKAIN4,JAG1,HECW1,PLAUR,HAS3,METRN,SALL1,NEFM,MEIS3,ISYNA1,SFRP4,PRUNE2,UNC5B,DBNDD1,CPE,MGP,MAN1A1,UST,ULBP1,BACH2,SOBP,PERP,ADGRG6,SLC29A1,RASGRF2,CDH6,LIFR,DPYSL3,FRMD4B,ADAM23,ITGA4,DLX2,PRRX1,DNAJC6,KIF21B,NRP2,GDA,TGFB3,SOCS2,TLL1,FMOD,PLAU,PTGIS,PACSIN1,BARX2,ZIC2,DSG2,AIF1L,PTPRB,KDR,TPST2,KRT17,ARHGAP6,ISLR,STARD8,APOE,LSP…	ENSG00000087510,ENSG00000260428,ENSG00000088726,ENSG00000272398,ENSG00000273706,ENSG00000275410,ENSG00000277586,ENSG00000286190,ENSG00000093010,ENSG00000095752,ENSG00000099260,ENSG00000100311,ENSG00000101198,ENSG00000101384,ENSG00000002746,ENSG00000011422,ENSG00000103044,ENSG00000103260,ENSG00000103449,ENSG00000104722,ENSG00000105419,ENSG00000105655,ENSG00000106483,ENSG00000106772,ENSG00000107731…
TF	Factor: ZNF138; motif: GCAGCRSCNSGSNCMGSGCS	TF:M13144	9856	20045	false,false	0.000135954	0.000135954	146	104	1	1	229	131	COMT,IL11,PDGFB,GALNT16,HECW1,NKAIN4,JAG1,PLAUR,METRN,SALL1,NEFM,MEIS3,ISYNA1,DBNDD1,SERPINE1,SFRP4,MEOX2,BLVRA,PRUNE2,UNC5B,CPE,MAN1A1,UST,ULBP1,BACH2,SOBP,PERP,LAMA4,RASGRF2,CDH6,LIFR,DPYSL3,FRMD4B,ADAM23,ITGA4,GALNT3,QPCT,DLX2,PRRX1,DNAJC6,KIF21B,NRP2,TGFB3,MOB3B,SOCS2,CLU,TLL1,PTGIS,PACSIN1,BARX2,ZIC2,AIF1L,PTPRB,DSG2,KDR,TPST2,KRT17,FOXP2,ISLR,ARHGAP6,FAM184B,STARD8,LSP1,LAMA5,ARHGEF16,SLC6A…	ENSG00000093010,ENSG00000095752,ENSG00000100311,ENSG00000100626,ENSG00000002746,ENSG00000101198,ENSG00000101384,ENSG00000011422,ENSG00000103260,ENSG00000103449,ENSG00000104722,ENSG00000105419,ENSG00000105655,ENSG00000003249,ENSG00000106366,ENSG00000106483,ENSG00000106511,ENSG00000106605,ENSG00000106772,ENSG00000107731,ENSG00000109472,ENSG00000111885,ENSG00000111962,ENSG00000111981,ENSG00000112182…
TF	Factor: MAZ; motif: GGGGGAGGGGGNGRGRRRGNRG; match class: 1	TF:M09984_1	5755	20045	false,false	0.000323098	0.000323098	146	72	1	1	229	87	MEIS3,ISYNA1,WNT2,UNC5B,DBNDD1,UST,BACH2,SOBP,SLC29A1,NPR3,FGF1,DPYSL3,ADAM23,DNAJC6,KIF21B,POU2F2,TGFB3,SOCS2,PTGIS,PACSIN1,AIF1L,FOXP2,TLL1,APOE,LSP1,LAMA5,BARX2,ARHGEF16,ZIC2,SLC6A6,DSG2,PODNL1,RAP1GAP2,DCLK1,ARHGAP6,CABLES1,KRT7,PLXNC1,DRAM1,TFAP2A,CYBA,SEMA7A,PCDH10,LEF1,COL2A1,ACVRL1,ZIC5,GAS8,TMC6,NFIC,CRABP2,ABL2,LEFTY2,DLX1,BOC,SCD5,PSD,ADM,P4HA3,ADAM33,PLCH2,FLI1,TMEM178A,ZIC1,SEMA3D,UB…	ENSG00000105419,ENSG00000105655,ENSG00000105989,ENSG00000107731,ENSG00000003249,ENSG00000111962,ENSG00000112182,ENSG00000112320,ENSG00000112759,ENSG00000113389,ENSG00000113578,ENSG00000113657,ENSG00000114948,ENSG00000116675,ENSG00000116852,ENSG00000028277,ENSG00000119699,ENSG00000120833,ENSG00000124212,ENSG00000124507,ENSG00000126878,ENSG00000128573,ENSG00000038295,ENSG00000130203,ENSG00000130592…
TF	Factor: GKLF; motif: NNRRGRRNGNSNNN; match class: 1	TF:M07040_1	8420	20045	false,false	0.00162629	0.00162629	146	91	1	1	229	111	HMOX1,PDGFB,GALNT16,NKAIN4,JAG1,MXRA5,DBNDD1,HAS3,SALL1,NEFM,MEIS3,ISYNA1,WNT2,SERPINE1,BLVRA,CPE,MAN1A1,UST,BACH2,SOBP,ADGRG6,CDH6,DPYSL3,POU2F2,GALNT3,PRRX1,DNAJC6,KIF21B,TGFB3,SOCS2,CLU,FMOD,TLL1,PLAU,PTGIS,PACSIN1,BARX2,ZIC2,AIF1L,DSG2,PTPRB,TPST2,KRT17,FOXP2,ISLR,STARD8,APOE,LSP1,LAMA5,ARHGEF16,PODNL1,CYBA,RAP1GAP2,REEP2,DCLK1,KCP,KRT7,PLXNC1,DRAM1,TFAP2A,SEMA7A,FGF2,LEF1,COL2A1,ACVRL1,ZIC5,…	ENSG00000100292,ENSG00000100311,ENSG00000100626,ENSG00000101198,ENSG00000101384,ENSG00000101825,ENSG00000003249,ENSG00000103044,ENSG00000103449,ENSG00000104722,ENSG00000105419,ENSG00000105655,ENSG00000105989,ENSG00000106366,ENSG00000106605,ENSG00000109472,ENSG00000111885,ENSG00000111962,ENSG00000112182,ENSG00000112320,ENSG00000112414,ENSG00000113361,ENSG00000113657,ENSG00000028277,ENSG00000115339…
TF	Factor: BEN; motif: CAGCGRNV; match class: 1	TF:M01240_1	13586	20045	false,false	0.00181769	0.00181769	146	125	1	1	229	160	DDX10,CA8,RPP25,ERFE,CPNE7,CDH5,BAIAP2L1,ZNF467,MAB21L2,KCNIP1,UBA7,COL18A1,GAS6,FAM43B,BCOR,RIPK4,LHFPL6,SCN5A,OAF,CSF1,PDE4B,PRR16,FMNL1,GALNT17,NR2F2,SHC4,ADAMTSL5,SOWAHB,NAP1L2,COL14A1,IL1RAP,TBXA2R,CACNA1H,GAL3ST4,DACT3,PDGFA,ADAMTSL2,SIRPA,SH3BGRL2,COL19A1,INPP5F,TOX,SFMBT2,PLPP4,MAFB,GPRIN2,NALF1,MICB,ATP10A,TRIM71,COLQ,LBH,PPME1,EBF2,TINCR,ERCC6,SHISA9,AQP1,WNT11,PCDHGC5,PCDHGC4,PCDHA10,T…	ENSG00000178105,ENSG00000178538,ENSG00000178718,ENSG00000178752,ENSG00000178773,ENSG00000179776,ENSG00000006453,ENSG00000181444,ENSG00000181541,ENSG00000182132,ENSG00000182179,ENSG00000182871,ENSG00000183087,ENSG00000183114,ENSG00000183337,ENSG00000183421,ENSG00000183722,ENSG00000183873,ENSG00000184232,ENSG00000184371,ENSG00000184588,ENSG00000184838,ENSG00000184922,ENSG00000185274,ENSG00000185551…
TF	Factor: AP-2beta; motif: GCNNNGGSCNGVGGGN	TF:M01858	7651	20045	false,false	0.00197718	0.00197718	146	85	1	1	229	99	NKAIN4,MYLK2,JAG1,MXRA5,METRN,DBNDD1,SALL1,MEIS3,ISYNA1,BLVRA,EBF3,MAN1A1,UST,BACH2,SOBP,SLC29A1,NPR3,LIFR,DPYSL3,ADAM23,QPCT,DLX2,KIF21B,NRP2,TGFB3,CLU,PLAU,ZIC2,DSG2,PACSIN1,ARHGAP6,AIF1L,PTPRB,TPST2,APOE,LAMA5,ARHGEF16,CYBA,KHDRBS3,RAP1GAP2,REEP2,NES,DCLK1,KCP,KRT7,PKIB,SEMA3F,SYTL2,SEMA7A,FGF2,COL2A1,HAPLN3,GAS8,PTPRU,TMC6,NFIC,CDH3,ILDR2,ABL2,RGS16,CNIH3,ST6GAL2,TMEFF2,IL17RD,BOC,TMEM108,SCD…	ENSG00000101198,ENSG00000101306,ENSG00000101384,ENSG00000101825,ENSG00000103260,ENSG00000003249,ENSG00000103449,ENSG00000105419,ENSG00000105655,ENSG00000106605,ENSG00000108001,ENSG00000111885,ENSG00000111962,ENSG00000112182,ENSG00000112320,ENSG00000112759,ENSG00000113389,ENSG00000113594,ENSG00000113657,ENSG00000114948,ENSG00000115828,ENSG00000115844,ENSG00000116852,ENSG00000118257,ENSG00000119699…
TF	Factor: TFAP2A; motif: NGCCCYNNGGGCN; match class: 1	TF:M04148_1	9836	20045	false,false	0.00434676	0.00434676	146	100	1	1	229	105	COMT,IL11,HMOX1,PDGFB,DBNDD1,GALNT16,NKAIN4,MYLK2,JAG1,MYOM1,MXRA5,HAS3,METRN,SALL1,MEIS3,ISYNA1,WNT2,SFRP4,MEOX2,UNC5B,EBF3,CYTH1,CPE,MAN1A1,UST,ULBP1,BACH2,PERP,ADGRG6,SLC29A1,RASGRF2,NPR3,DPYSL3,ADAM23,GALNT3,QPCT,DLX2,PRRX1,MOB3B,PLAU,TLL1,AIF1L,PTPRB,KRT17,FOXP2,ZIC2,STARD8,EPHA3,DSG2,LAMA5,ARHGEF16,SLC6A6,FAM184B,KHDRBS3,REEP2,NES,EMP1,KRT7,PKIB,CYBA,PLXNC1,TFAP2A,SYTL2,SEMA7A,PCDH10,LEF1,G…	ENSG00000093010,ENSG00000095752,ENSG00000100292,ENSG00000100311,ENSG00000003249,ENSG00000100626,ENSG00000101198,ENSG00000101306,ENSG00000101384,ENSG00000101605,ENSG00000101825,ENSG00000103044,ENSG00000103260,ENSG00000103449,ENSG00000105419,ENSG00000105655,ENSG00000105989,ENSG00000106483,ENSG00000106511,ENSG00000107731,ENSG00000108001,ENSG00000108669,ENSG00000109472,ENSG00000111885,ENSG00000111962…
TF	Factor: DB1; motif: GGRRRRGRRGGAGGGGGNGRRR	TF:M10107	6014	20045	false,false	0.004843	0.004843	146	71	0.421506	0.421506	229	95	MEIS3,PLAUR,DCN,EBF3,UST,BACH2,SOBP,LAMA4,FGF1,DPYSL3,ITGA4,GALNT3,PRRX1,DNAJC6,POU2F2,GDA,TGFB3,SOCS2,DBNDD1,PLAU,PTGIS,PACSIN1,AIF1L,KRT17,ISLR,BARX2,STARD8,APOE,ZIC2,LSP1,LAMA5,ARHGEF16,PODNL1,RAP1GAP2,ARHGAP6,DCLK1,KRT7,PLXNC1,TFAP2A,SYTL2,SEMA7A,PCDH10,FGF2,LEF1,COL2A1,ZIC5,GAS8,TMC6,NFIC,CRABP2,LEFTY2,DLX1,PSD,BOC,EPHA5,IQGAP2,MEGF10,TENM2,PTPRU,CDH3,ADM,ADAM33,PLCH2,LIMCH1,FLI1,TMEM178A,ZI…	ENSG00000105419,ENSG00000011422,ENSG00000011465,ENSG00000108001,ENSG00000111962,ENSG00000112182,ENSG00000112320,ENSG00000112769,ENSG00000113578,ENSG00000113657,ENSG00000115232,ENSG00000115339,ENSG00000116132,ENSG00000116675,ENSG00000028277,ENSG00000119125,ENSG00000119699,ENSG00000120833,ENSG00000003249,ENSG00000122861,ENSG00000124212,ENSG00000124507,ENSG00000126878,ENSG00000128422,ENSG00000129009…
TF	Factor: MAZ; motif: GGGGAGGG	TF:M00649	9588	20045	false,false	0.00538261	0.00538261	146	98	1	1	229	127	HECW1,COMT,CDC6,IL11,NFIX,PDGFB,NKAIN4,MYLK2,JAG1,MYOM1,MXRA5,HAS3,SALL1,DBNDD1,NEFM,MEIS3,ISYNA1,WNT2,BLVRA,UNC5B,GSG1,MAN1A1,UST,BACH2,SOBP,ADGRG6,SLC29A1,LAMA4,CDH6,NPR3,DPYSL3,ADAM23,DLX2,DNAJC6,KIF21B,POU2F2,TGFB3,SOCS2,CLU,FMOD,PLAU,PTGIS,TLL1,PACSIN1,AIF1L,BARX2,PTPRB,ZIC2,TPST2,DSG2,KRT17,FOXP2,ISLR,ARHGEF6,STARD8,APOE,ARHGAP6,LSP1,LAMA5,ARHGEF16,SLC6A6,PODNL1,RAP1GAP2,REEP2,RIN2,DCLK1,CY…	ENSG00000002746,ENSG00000093010,ENSG00000094804,ENSG00000095752,ENSG00000008441,ENSG00000100311,ENSG00000101198,ENSG00000101306,ENSG00000101384,ENSG00000101605,ENSG00000101825,ENSG00000103044,ENSG00000103449,ENSG00000003249,ENSG00000104722,ENSG00000105419,ENSG00000105655,ENSG00000105989,ENSG00000106605,ENSG00000107731,ENSG00000111305,ENSG00000111885,ENSG00000111962,ENSG00000112182,ENSG00000112320…
TF	Factor: GCMa:Erg; motif: ATGCGGGCGGAARKG; match class: 1	TF:M08487_1	9056	20045	false,false	0.00634304	0.00634304	146	94	1	1	229	116	IL11,NFIX,PDGFB,GALNT16,NKAIN4,METRN,SALL1,NEFM,HECW1,MEIS3,ISYNA1,WNT2,SFRP4,PRUNE2,UNC5B,EBF3,CPE,MAN1A1,UST,BACH2,SOBP,ADGRG6,CDH6,LIFR,DPYSL3,FRMD4B,ADAM23,ITGA4,POU2F2,DLX2,KIF21B,NRP2,GDA,TGFB3,MOB3B,SOCS2,TLL1,PLAU,PTGIS,BARX2,ZIC2,DSG2,AIF1L,TPST2,FOXP2,ISLR,ARHGAP6,APOE,LSP1,LAMA5,ARHGEF16,SLC6A6,KHDRBS3,PODNL1,RAP1GAP2,REEP2,NES,DCLK1,CYBA,LYVE1,CABLES1,EMP1,KCP,KRT7,PKIB,SERPINE2,PLXNC…	ENSG00000095752,ENSG00000008441,ENSG00000100311,ENSG00000100626,ENSG00000101198,ENSG00000103260,ENSG00000103449,ENSG00000104722,ENSG00000002746,ENSG00000105419,ENSG00000105655,ENSG00000105989,ENSG00000106483,ENSG00000106772,ENSG00000107731,ENSG00000108001,ENSG00000109472,ENSG00000111885,ENSG00000111962,ENSG00000112182,ENSG00000112320,ENSG00000112414,ENSG00000113361,ENSG00000113594,ENSG00000113657…
TF	Factor: ZNF219; motif: SNNCAGCACCNNGGNCAGCGSC	TF:M13149	11695	20045	false,false	0.0067702	0.0067702	146	112	1	1	229	144	SIRPA,MYL4,SH3BGRL2,ITGBL1,INPP5F,SFMBT2,L1CAM,PLPP4,MAFB,HSPA1A,NALF1,MICB,C6orf15,TRIM71,LBH,EBF2,TINCR,ERCC6,SHISA9,OR2W3,WNT11,AQP1,PCDHA11,PCDHA10,SCX,TFAP2C,LHX1,HNF1B,NEFL,TMEM40,None,COMT,IL11,PALMD,PDGFB,NKAIN4,JAG1,HECW1,HAS3,METRN,SALL1,PLAUR,NEFM,MEIS3,ISYNA1,WNT2,SFRP4,MEOX2,PRUNE2,UNC5B,EBF3,CYTH1,DBNDD1,CPE,MGP,MAN1A1,UST,ULBP1,BACH2,SOBP,ADGRG6,LAMA4,PCDHB5,RASGRF2,NPR3,LIFR,DPYSL…	ENSG00000198053,ENSG00000198336,ENSG00000198478,ENSG00000198542,ENSG00000198825,ENSG00000198879,ENSG00000198910,ENSG00000203805,ENSG00000204103,ENSG00000204389,ENSG00000204442,ENSG00000204516,ENSG00000204542,ENSG00000206557,ENSG00000213626,ENSG00000221818,ENSG00000223573,ENSG00000225830,ENSG00000237515,ENSG00000238243,ENSG00000085741,ENSG00000240583,ENSG00000249158,ENSG00000250120,ENSG00000260428…
TF	Factor: ZNF138; motif: GCAGCRSCNSGSNCMGSGCS; match class: 1	TF:M13144_1	5699	20045	false,false	0.00677141	0.00677141	146	68	1	1	229	83	MEIS3,ISYNA1,SFRP4,MEOX2,PRUNE2,CPE,MAN1A1,UST,ULBP1,BACH2,SOBP,RASGRF2,LIFR,DPYSL3,ADAM23,GALNT3,DLX2,PRRX1,DNAJC6,TLL1,BARX2,ZIC2,PTGIS,PTPRB,ARHGAP6,KDR,TPST2,KRT17,FOXP2,LSP1,LAMA5,ARHGEF16,SLC6A6,KHDRBS3,RAP1GAP2,REEP2,NES,DCLK1,PLXNC1,SOX8,TFAP2A,SYTL2,SEMA7A,FGF2,ZIC5,GAS8,TMC6,NFIC,ILDR2,ABL2,PTPRU,LEFTY2,CNIH3,ST6GAL2,IL17RD,BOC,EPHA5,SCD5,TENM2,DOCK5,LIMCH1,ADAM12,P4HA3,PLCH2,MKX,FLI1,T…	ENSG00000105419,ENSG00000105655,ENSG00000106483,ENSG00000106511,ENSG00000106772,ENSG00000109472,ENSG00000111885,ENSG00000111962,ENSG00000111981,ENSG00000112182,ENSG00000112320,ENSG00000113319,ENSG00000113594,ENSG00000113657,ENSG00000114948,ENSG00000115339,ENSG00000115844,ENSG00000116132,ENSG00000116675,ENSG00000038295,ENSG00000043039,ENSG00000043355,ENSG00000124212,ENSG00000127329,ENSG00000047648…
TF	Factor: ZNF253; motif: SNGNSCGNGGNGCKGNN; match class: 1	TF:M13147_1	6820	20045	false,false	0.00705973	0.00705973	146	77	1	1	229	93	METRN,SALL1,NEFM,DBNDD1,MEIS3,ISYNA1,SFRP4,MEOX2,UNC5B,EBF3,MAN1A1,UST,ULBP1,BACH2,SOBP,RASGRF2,NPR3,LIFR,DPYSL3,FRMD4B,ADAM23,PRRX1,DNAJC6,KIF21B,TGFB3,TLL1,PTGIS,BARX2,ZIC2,AIF1L,DSG2,TPST2,KRT17,FOXP2,STARD8,APOE,LSP1,LAMA5,ARHGEF16,SLC6A6,KHDRBS3,RAP1GAP2,REEP2,NES,DCLK1,CYBA,KCP,KRT7,PLXNC1,DRAM1,SOX8,TFAP2A,SYTL2,SEMA7A,COL2A1,ACVRL1,ZIC5,GAS8,TMC6,NFIC,ILDR2,ABL2,RGS16,CNIH3,CDH3,ST6GAL2,D…	ENSG00000103260,ENSG00000103449,ENSG00000104722,ENSG00000003249,ENSG00000105419,ENSG00000105655,ENSG00000106483,ENSG00000106511,ENSG00000107731,ENSG00000108001,ENSG00000111885,ENSG00000111962,ENSG00000111981,ENSG00000112182,ENSG00000112320,ENSG00000113319,ENSG00000113389,ENSG00000113594,ENSG00000113657,ENSG00000114541,ENSG00000114948,ENSG00000116132,ENSG00000116675,ENSG00000116852,ENSG00000119699…
TF	Factor: CKROX; motif: SCCCTCCCC	TF:M01175	7505	20045	false,false	0.00913985	0.00913985	146	82	1	1	229	94	NKAIN4,MYLK2,JAG1,MXRA5,HAS3,SALL1,DBNDD1,NEFM,MEIS3,ISYNA1,GSG1,MAN1A1,UST,BACH2,SOBP,ADGRG6,SLC29A1,CDH6,NPR3,POU2F2,DNAJC6,SOCS2,CLU,FMOD,TLL1,PTGIS,PACSIN1,BARX2,ZIC2,DSG2,AIF1L,PTPRB,TPST2,KRT17,FOXP2,ARHGAP6,ISLR,APOE,LSP1,LAMA5,ARHGEF16,SLC6A6,RAP1GAP2,REEP2,RIN2,DCLK1,CYBA,KCP,KRT7,PLXNC1,TFAP2A,SEMA7A,LEF1,COL2A1,ACVRL1,ZIC5,HAPLN3,GAS8,TMC6,PSD,NFIC,PTPRU,SYTL1,ILDR2,ABL2,LEFTY2,CNIH3,S…	ENSG00000101198,ENSG00000101306,ENSG00000101384,ENSG00000101825,ENSG00000103044,ENSG00000103449,ENSG00000003249,ENSG00000104722,ENSG00000105419,ENSG00000105655,ENSG00000111305,ENSG00000111885,ENSG00000111962,ENSG00000112182,ENSG00000112320,ENSG00000112414,ENSG00000112759,ENSG00000113361,ENSG00000113389,ENSG00000028277,ENSG00000116675,ENSG00000120833,ENSG00000120885,ENSG00000122176,ENSG00000038295…
TF	Factor: E2F-2; motif: GCGCGCGCGYW; match class: 1	TF:M11531_1	12708	20045	false,false	0.0098865	0.0098865	146	118	1	1	229	151	BAIAP2L1,GAS6,BEGAIN,FAM43B,BCOR,RIPK4,LHFPL6,SCN5A,OAF,CSF1,PDE4B,PRR16,FMNL1,GALNT17,NR2F2,SHC4,C11orf87,ADAMTSL5,SOWAHB,GCNT1,COL14A1,FSIP2,IL1RAP,CACNA1H,TBXA2R,COL5A3,DACT3,PDGFA,ADAMTSL2,SIRPA,SH3BGRL2,INPP5F,TOX,SFMBT2,PLPP4,MAFB,GPRIN2,COL19A1,NALF1,MICB,ATP10A,TRIM71,COLQ,LBH,TENM3,EBF2,TINCR,ERCC6,SHISA9,TRIL,WNT11,SCX,CD24,PCDHB16,LHX1,NEFL,None,TFAP2C,CDC6,IL11,NFIX,HMOX1,PDGFB,HECW1,…	ENSG00000006453,ENSG00000183087,ENSG00000183092,ENSG00000183114,ENSG00000183337,ENSG00000183421,ENSG00000183722,ENSG00000183873,ENSG00000184232,ENSG00000184371,ENSG00000184588,ENSG00000184838,ENSG00000184922,ENSG00000185274,ENSG00000185551,ENSG00000185634,ENSG00000185742,ENSG00000185761,ENSG00000186212,ENSG00000187210,ENSG00000187955,ENSG00000188738,ENSG00000196083,ENSG00000196557,ENSG00000006638…
TF	Factor: AP-2gamma; motif: GCCYNNGGS; match class: 1	TF:M00470_1	5756	20045	false,false	0.00990232	0.00990232	146	68	1	1	229	82	MEIS3,SFRP4,MEOX2,BLVRA,PRUNE2,EBF3,CPE,MAN1A1,UST,ULBP1,BACH2,SOBP,LIFR,QPCT,DNAJC6,KIF21B,NRP2,TGFB3,SOCS2,PTPRB,TPST2,KRT17,ISLR,RPS4Y1,STARD8,LAMA5,ARHGEF16,ZIC2,PODNL1,RAP1GAP2,DSG2,DCLK1,FAM184B,KCP,PKIB,PLXNC1,TFAP2A,SYTL2,SEMA7A,ACVRL1,CYBA,HAPLN3,GAS8,TMC6,NFIC,ABL2,LEFTY2,DLX1,BOC,TMEM108,SCD5,SFRP2,IQGAP2,CDKN2B,ADAM12,ADAM33,PLCH2,MKX,SOX8,ABTB3,TMEM178A,GUCY1A2,LGI2,PTPRU,ADAMTS5,CDH…	ENSG00000105419,ENSG00000106483,ENSG00000106511,ENSG00000106605,ENSG00000106772,ENSG00000108001,ENSG00000109472,ENSG00000111885,ENSG00000111962,ENSG00000111981,ENSG00000112182,ENSG00000112320,ENSG00000113594,ENSG00000115828,ENSG00000116675,ENSG00000116852,ENSG00000118257,ENSG00000119699,ENSG00000120833,ENSG00000127329,ENSG00000128294,ENSG00000128422,ENSG00000129009,ENSG00000129824,ENSG00000130052…
TF	Factor: RERE; motif: CNGCNSCNNGSRCRGSGSS; match class: 1	TF:M13129_1	6157	20045	false,false	0.0123224	0.0123224	146	71	1	1	229	81	METRN,SALL1,NEFM,MEIS3,SFRP4,PRUNE2,CPE,MAN1A1,UST,BACH2,SOBP,ADGRG6,RASGRF2,LIFR,DPYSL3,ADAM23,ITGA4,DLX2,DNAJC6,KIF21B,NRP2,TGFB3,TLL1,SOCS2,FMOD,PLAU,PTGIS,PACSIN1,BARX2,ZIC2,PTPRB,ARHGAP6,TPST2,KRT17,APOE,LSP1,ARHGEF16,SLC6A6,KHDRBS3,REEP2,NES,DCLK1,KCP,PLXNC1,TFAP2A,SYTL2,SEMA7A,FGF2,ACVRL1,ZIC5,NLRC5,GAS8,NFIC,SYTL1,PTPRU,LEFTY2,ST6GAL2,IL17RD,BOC,CDH3,EPHA5,TENM2,DOCK5,LIMCH1,PLCH2,MKX,SOX…	ENSG00000103260,ENSG00000103449,ENSG00000104722,ENSG00000105419,ENSG00000106483,ENSG00000106772,ENSG00000109472,ENSG00000111885,ENSG00000111962,ENSG00000112182,ENSG00000112320,ENSG00000112414,ENSG00000113319,ENSG00000113594,ENSG00000113657,ENSG00000114948,ENSG00000115232,ENSG00000115844,ENSG00000116675,ENSG00000116852,ENSG00000118257,ENSG00000119699,ENSG00000038295,ENSG00000120833,ENSG00000122176…
TF	Factor: Sp1; motif: GGGGCGGGGC	TF:M00931	10605	20045	false,false	0.0127654	0.0127654	146	104	1	1	229	123	TRIL,WNT11,SCX,CD24,None,TFAP2C,TMEM40,HECW1,COMT,IL11,PDGFB,GALNT16,NKAIN4,MYLK2,JAG1,HAS3,METRN,DBNDD1,SALL1,NEFM,MEIS3,ISYNA1,WNT2,BLVRA,PRUNE2,UNC5B,EBF3,GSG1,MAN1A1,UST,ULBP1,BACH2,SOBP,PERP,SLC29A1,RASGRF2,CDH6,LIFR,DPYSL3,FRMD4B,ADAM23,GALNT3,POU2F2,QPCT,DLX2,PRRX1,DNAJC6,KIF21B,NRP2,GDA,SOCS2,PLAU,PTGIS,PACSIN1,BARX2,AIF1L,PTPRB,DSG2,KDR,TPST2,KRT17,FOXP2,APOE,LAMA5,ARHGEF16,SLC6A6,KHDRBS…	ENSG00000255690,ENSG00000085741,ENSG00000260428,ENSG00000272398,ENSG00000286190,ENSG00000087510,ENSG00000088726,ENSG00000002746,ENSG00000093010,ENSG00000095752,ENSG00000100311,ENSG00000100626,ENSG00000101198,ENSG00000101306,ENSG00000101384,ENSG00000103044,ENSG00000103260,ENSG00000003249,ENSG00000103449,ENSG00000104722,ENSG00000105419,ENSG00000105655,ENSG00000105989,ENSG00000106605,ENSG00000106772…
TF	Factor: HA95; motif: CCSNSSCCNSCNCCWSCCNS; match class: 1	TF:M13127_1	8631	20045	false,false	0.0130118	0.0130118	146	90	1	1	229	111	PDGFB,GALNT16,DBNDD1,NKAIN4,MXRA5,METRN,SALL1,MEIS3,ISYNA1,SFRP4,BLVRA,PRUNE2,UNC5B,MAN1A1,ULBP1,BACH2,SOBP,PERP,ADGRG6,SLC29A1,RASGRF2,CDH6,LIFR,DPYSL3,GALNT3,DLX2,DNAJC6,KIF21B,TLL1,SOCS2,CLU,PLAU,BARX2,ZIC2,PACSIN1,DSG2,AIF1L,PTPRB,KDR,TPST2,KRT17,FOXP2,STARD8,APOE,LAMA5,ARHGEF16,SLC6A6,KHDRBS3,CYBA,PODNL1,RAP1GAP2,REEP2,NES,DCLK1,CABLES1,KCP,KRT7,PLXNC1,SYTL2,SEMA7A,FGF2,COL2A1,ACVRL1,ZIC5,HA…	ENSG00000100311,ENSG00000100626,ENSG00000003249,ENSG00000101198,ENSG00000101825,ENSG00000103260,ENSG00000103449,ENSG00000105419,ENSG00000105655,ENSG00000106483,ENSG00000106605,ENSG00000106772,ENSG00000107731,ENSG00000111885,ENSG00000111981,ENSG00000112182,ENSG00000112320,ENSG00000112378,ENSG00000112414,ENSG00000112759,ENSG00000113319,ENSG00000113361,ENSG00000113594,ENSG00000113657,ENSG00000115339…
TF	Factor: ZF5; motif: NRNGNGCGCGCWN; match class: 1	TF:M00333_1	12784	20045	false,false	0.0151247	0.0151247	146	118	1	1	229	145	GAS6,BEGAIN,FAM43B,BCOR,RIPK4,LHFPL6,SCN5A,OAF,CSF1,PDE4B,PRR16,FMNL1,GALNT17,NR2F2,SHC4,C11orf87,ADAMTSL5,SOWAHB,GCNT1,COL14A1,FSIP2,IL1RAP,TBXA2R,CACNA1H,DACT3,PDGFA,COL5A3,ADAMTSL2,SIRPA,SH3BGRL2,INPP5F,TOX,SFMBT2,L1CAM,PLPP4,MAFB,GPRIN2,NALF1,MICB,COL19A1,ATP10A,TRIM71,LBH,PPME1,EBF2,TINCR,ERCC6,SHISA9,AQP1,PCDHGC5,TRIL,SCX,WNT11,CD24,LHX1,HNF1B,NEFL,None,TFAP2C,COMT,IL11,NFIX,PDGFB,GALNT16,N…	ENSG00000183087,ENSG00000183092,ENSG00000183114,ENSG00000183337,ENSG00000183421,ENSG00000183722,ENSG00000183873,ENSG00000184232,ENSG00000184371,ENSG00000184588,ENSG00000184838,ENSG00000184922,ENSG00000185274,ENSG00000185551,ENSG00000185634,ENSG00000185742,ENSG00000185761,ENSG00000186212,ENSG00000187210,ENSG00000187955,ENSG00000188738,ENSG00000196083,ENSG00000006638,ENSG00000196557,ENSG00000197380…
TF	Factor: BTEB3; motif: BNRNGGGAGGNGT; match class: 1	TF:M01865_1	4340	20045	false,false	0.02132	0.02132	146	55	1	1	229	69	MAN1A1,UST,ULBP1,SOBP,SLC29A1,GALNT3,DNAJC6,KIF21B,DBNDD1,TGFB3,MOB3B,SOCS2,PLAU,PTGIS,AIF1L,FOXP2,APOE,ZIC2,LSP1,LAMA5,ARHGEF16,DSG2,PODNL1,NES,KRT7,DRAM1,CYBA,SEMA7A,LEF1,COL2A1,ZIC5,GAS8,NFIC,SEMA3F,ILDR2,CRABP2,ST6GAL2,DLX1,BOC,SCD5,SFRP2,IQGAP2,PLCH2,CDH3,ABTB3,TMEM178A,LGI2,ADAMTS5,ELMO1,PCDH1,TSPAN18,ACAN,AUTS2,BDH1,DRAXIN,TRIM58,FBXO41,ACTG2,PTX3,SPRY1,PLPP1,PHKA1,MAMDC2,DYNLT3,DACT1,PACS…	ENSG00000111885,ENSG00000111962,ENSG00000111981,ENSG00000112320,ENSG00000112759,ENSG00000115339,ENSG00000116675,ENSG00000116852,ENSG00000003249,ENSG00000119699,ENSG00000120162,ENSG00000120833,ENSG00000122861,ENSG00000124212,ENSG00000126878,ENSG00000128573,ENSG00000130203,ENSG00000043355,ENSG00000130592,ENSG00000130702,ENSG00000130762,ENSG00000046604,ENSG00000132000,ENSG00000132688,ENSG00000135480…
TF	Factor: AP2; motif: GCCYGSGGSN	TF:M08867	10315	20045	false,false	0.0284317	0.0284317	146	101	1	1	229	125	CD24,LHX1,HNF1B,NEFL,None,TFAP2C,COMT,IL11,HMOX1,PDGFB,GALNT16,NKAIN4,JAG1,MXRA5,HAS3,METRN,SALL1,EYA1,MEIS3,ISYNA1,WNT2,SFRP4,MEOX2,BLVRA,PRUNE2,DBNDD1,EBF3,CYTH1,CPE,MAN1A1,ULBP1,BACH2,SOBP,LAMA4,RASGRF2,CDH6,NPR3,LIFR,ADAM23,GALNT3,QPCT,DLX2,POU2F2,DNAJC6,KIF21B,NRP2,GDA,SOCS2,CLU,PLAU,SRGN,TLL1,PTGIS,PACSIN1,BARX2,PTPRB,KRT17,DSG2,ISLR,RPS4Y1,STARD8,APOE,LSP1,ARHGAP6,FAM184B,LAMA5,ARHGEF16,SL…	ENSG00000272398,ENSG00000273706,ENSG00000275410,ENSG00000277586,ENSG00000286190,ENSG00000087510,ENSG00000093010,ENSG00000095752,ENSG00000100292,ENSG00000100311,ENSG00000100626,ENSG00000101198,ENSG00000101384,ENSG00000101825,ENSG00000103044,ENSG00000103260,ENSG00000103449,ENSG00000104313,ENSG00000105419,ENSG00000105655,ENSG00000105989,ENSG00000106483,ENSG00000106511,ENSG00000106605,ENSG00000106772…
TF	Factor: ZNF383; motif: SSNGGGMGGNGSNGGS; match class: 1	TF:M12703_1	4496	20045	false,false	0.028612	0.028612	146	56	1	1	229	55	UST,BACH2,SOBP,PERP,SLC29A1,RASGRF2,LIFR,DPYSL3,ADAM23,DLX2,DNAJC6,KIF21B,PLAU,PTGIS,PACSIN1,BARX2,DSG2,AIF1L,KDR,TPST2,APOE,LAMA5,ARHGEF16,SLC6A6,KHDRBS3,PODNL1,RAP1GAP2,REEP2,NES,DCLK1,CYBA,KRT7,SERPINE2,PLXNC1,SEMA7A,TMC6,NFIC,SOX8,CRABP2,ABL2,RGS16,SCD5,IQGAP2,DOCK5,LIMCH1,ADM,P4HA3,ADAM33,PLCH2,TMEM178A,ZIC1,NHERF2,PIEZO2,PCDH1,TSPAN18,AUTS2,SHANK2,NFIA,FBXO41,SPRY1,GRIK2,MAMDC2,TMEM63C,PACS…	ENSG00000111962,ENSG00000112182,ENSG00000112320,ENSG00000112378,ENSG00000112759,ENSG00000113319,ENSG00000113594,ENSG00000113657,ENSG00000114948,ENSG00000115844,ENSG00000116675,ENSG00000116852,ENSG00000122861,ENSG00000124212,ENSG00000124507,ENSG00000043039,ENSG00000046604,ENSG00000126878,ENSG00000128052,ENSG00000128294,ENSG00000130203,ENSG00000130702,ENSG00000130762,ENSG00000131389,ENSG00000131773…
TF	Factor: E2F-3; motif: GGCGGGN	TF:M02089	13559	20045	false,false	0.0294419	0.0294419	146	122	1	1	229	153	CA8,RPP25,ERFE,CPNE7,BAIAP2L1,ZNF467,MAB21L2,COL18A1,GAS6,BEGAIN,FAM43B,BCOR,RIPK4,SCN5A,OAF,CSF1,PDE4B,PRR16,FMNL1,GALNT17,NR2F2,SHC4,C11orf87,ADAMTSL5,TBXA2R,GCNT1,COL14A1,FSIP2,PCDH18,IL1RAP,CACNA1H,GAL3ST4,COL5A3,DACT3,PDGFA,ADAMTSL2,SIRPA,SH3BGRL2,ITGBL1,INPP5F,TOX,SFMBT2,L1CAM,PLPP4,MAFB,GPRIN2,HSPA1A,NALF1,MICB,COL19A1,ATP10A,TRIM71,COLQ,LBH,TENM3,EBF2,TINCR,ERCC6,SHISA9,AQP1,PCDHGC5,PCDHG…	ENSG00000178538,ENSG00000178718,ENSG00000178752,ENSG00000178773,ENSG00000006453,ENSG00000181444,ENSG00000181541,ENSG00000182871,ENSG00000183087,ENSG00000183092,ENSG00000183114,ENSG00000183337,ENSG00000183421,ENSG00000183873,ENSG00000184232,ENSG00000184371,ENSG00000184588,ENSG00000184838,ENSG00000184922,ENSG00000185274,ENSG00000185551,ENSG00000185634,ENSG00000185742,ENSG00000185761,ENSG00000006638…
TF	Factor: KLF15; motif: RGGGMGGRGNNGGGGGNGG	TF:M09968	3285	20045	false,false	0.0310202	0.0310202	146	45	1	1	229	43	ARHGAP6,AIF1L,TPST2,APOE,LAMA5,SLC6A6,KHDRBS3,CYBA,PODNL1,CABLES1,KRT7,TFAP2A,SEMA7A,LEF1,ZIC5,TMC6,NFIC,ABL2,PSD,DLX1,BOC,TMEM108,SCD5,LIMCH1,DOCK5,P4HA3,NHERF2,SEMA3D,PCDH1,TSPAN18,ACAN,AUTS2,SPON2,GAB3,BDH1,PLXDC1,DRAXIN,NFIA,FBXO41,PTX3,TMEM200A,MAMDC2,TMEM63C,DACT1,CDYL2,GBX2,COL22A1,NIPA1,EMB,GPR37,S1PR1,MLLT3,SEZ6L2,RPP25,CPNE7,ZNF467,GAS6,BCOR,SCN5A,IL1RAP,CACNA1H,PDGFA,INPP5F,TOX,NALF1,E…	ENSG00000047648,ENSG00000126878,ENSG00000128294,ENSG00000130203,ENSG00000130702,ENSG00000131389,ENSG00000131773,ENSG00000051523,ENSG00000132000,ENSG00000134508,ENSG00000135480,ENSG00000137203,ENSG00000138623,ENSG00000138795,ENSG00000139800,ENSG00000141524,ENSG00000141905,ENSG00000143322,ENSG00000059915,ENSG00000144355,ENSG00000144857,ENSG00000144868,ENSG00000145284,ENSG00000064042,ENSG00000147459…
TF	Factor: CKROX; motif: SCCCTCCCC; match class: 1	TF:M01175_1	2766	20045	false,false	0.0327759	0.0327759	146	40	1	1	229	39	DSG2,ARHGAP6,CYBA,KRT7,PLXNC1,SEMA7A,LEF1,COL2A1,ACVRL1,ZIC5,GAS8,TMC6,NFIC,DLX1,PSD,ADAM33,LIMCH1,LGI2,ADAMTS5,PCDH1,TSPAN18,ACAN,NHERF2,AUTS2,NFIA,FBXO41,SPRY1,GRIK2,TMEM200A,DACT1,JCAD,PACSIN3,MFAP4,COL22A1,NIPA1,GPR37,SEZ6L2,RIMS2,ERFE,CPNE7,ZNF467,BEGAIN,FAM43B,BCOR,CSF1,ADAMTSL5,SIRPA,COL5A3,INPP5F,L1CAM,PLPP4,BAIAP2L1,SCX,CD24,LHX1,IL11,PDGFB,JAG1,HECW1,HAS3,NEFM,MEIS3,ISYNA1,DBNDD1,MAN1A1…	ENSG00000046604,ENSG00000047648,ENSG00000051523,ENSG00000135480,ENSG00000136040,ENSG00000138623,ENSG00000138795,ENSG00000139219,ENSG00000139567,ENSG00000139800,ENSG00000141013,ENSG00000141524,ENSG00000141905,ENSG00000144355,ENSG00000059915,ENSG00000149451,ENSG00000064042,ENSG00000153012,ENSG00000154736,ENSG00000156453,ENSG00000157570,ENSG00000157766,ENSG00000065054,ENSG00000158321,ENSG00000162599…
TF	Factor: FPM315; motif: GGGAGGAGGRRGRGGRGGRR	TF:M10134	2569	20045	false,false	0.0350466	0.0350466	146	38	1	1	229	37	SEMA7A,PCDH10,FGF2,ZIC5,GAS8,NFIC,TMEFF2,DLX1,BOC,IQGAP2,PTPRU,FLI1,ZIC1,SEMA3D,DKK2,BDH1,FBXO41,COL6A3,PHKA1,MAMDC2,SVEP1,DACT1,PACSIN3,CDYL2,TMEM92,GBX2,CXXC4,COL22A1,LINGO1,PCDH7,NIPA1,EMB,DSEL,MLLT3,CNTNAP2,SEZ6L2,NR2F2,GAL3ST4,SH3BGRL2,INPP5F,NALF1,TRIM71,COLQ,EBF2,SHISA9,HNF1B,BAIAP2L1,NKAIN4,MYLK2,NFIX,HAS3,NEFM,UNC5B,PLAUR,GSG1,PRRX1,DNAJC6,SOCS2,PACSIN1,AIF1L,PTPRB,TLL1,FOXP2,APOE,LAMA5,…	ENSG00000138623,ENSG00000138650,ENSG00000138685,ENSG00000139800,ENSG00000141013,ENSG00000141905,ENSG00000144339,ENSG00000144355,ENSG00000144857,ENSG00000145703,ENSG00000060656,ENSG00000151702,ENSG00000152977,ENSG00000153993,ENSG00000155011,ENSG00000161267,ENSG00000163013,ENSG00000163359,ENSG00000067177,ENSG00000165072,ENSG00000165124,ENSG00000165617,ENSG00000165912,ENSG00000166446,ENSG00000167105…
TF	Factor: ZFP14; motif: SCNNYCCNGNNSCTSCNC; match class: 1	TF:M12694_1	5252	20045	false,false	0.0407614	0.0407614	146	62	1	1	229	83	EBF3,CPE,SOBP,RASGRF2,LIFR,ADAM23,DLX2,POU2F2,KIF21B,MOB3B,SOCS2,DBNDD1,PLAU,TLL1,AIF1L,ZIC2,ISLR,DSG2,STARD8,APOE,ARHGAP6,LSP1,LAMA5,ARHGEF16,KHDRBS3,DCLK1,CYBA,KRT7,PLXNC1,SYTL2,SEMA7A,COL2A1,ACVRL1,GAS8,TMC6,NFIC,ILDR2,ABL2,LEFTY2,ST6GAL2,TMEFF2,DLX1,EPHA5,SCD5,IQGAP2,MEGF10,DOCK5,CDH3,ADAM12,ADM,ADAM33,LIMCH1,ABTB3,TMEM178A,UBASH3B,ADAMTS5,ELMO1,ADAMTSL3,TMEM171,AUTS2,MPZ,PLPP1,PLXDC1,SOX8,NF…	ENSG00000108001,ENSG00000109472,ENSG00000112320,ENSG00000113319,ENSG00000113594,ENSG00000114948,ENSG00000115844,ENSG00000028277,ENSG00000116852,ENSG00000120162,ENSG00000120833,ENSG00000003249,ENSG00000122861,ENSG00000038295,ENSG00000126878,ENSG00000043355,ENSG00000129009,ENSG00000046604,ENSG00000130052,ENSG00000130203,ENSG00000047648,ENSG00000130592,ENSG00000130702,ENSG00000130762,ENSG00000131773…
TF	Factor: Sp2; motif: TGGGCGCGCCCA	TF:M06948	9124	20045	false,false	0.0436642	0.0436642	146	92	1	1	229	112	COMT,PDGFB,HECW1,NFIX,GALNT16,NKAIN4,JAG1,MYOM1,MXRA5,HAS3,METRN,NEFM,PLAUR,MEIS3,ISYNA1,WNT2,SFRP4,MEOX2,BLVRA,PRUNE2,UNC5B,DBNDD1,MAN1A1,UST,BACH2,PERP,ADGRG6,SLC29A1,PCDHB5,RASGRF2,NPR3,LIFR,DPYSL3,ADAM23,ITGA4,GALNT3,DLX2,KIF21B,NRP2,GDA,POU2F2,SOCS2,CLU,PLAU,PTGIS,PACSIN1,AIF1L,PTPRB,TPST2,KRT17,FOXP2,BARX2,ZIC2,LAMA5,ARHGEF16,SLC6A6,KHDRBS3,FAM184B,RAP1GAP2,REEP2,NES,DCLK1,CABLES1,KCP,KRT7,…	ENSG00000093010,ENSG00000100311,ENSG00000002746,ENSG00000008441,ENSG00000100626,ENSG00000101198,ENSG00000101384,ENSG00000101605,ENSG00000101825,ENSG00000103044,ENSG00000103260,ENSG00000104722,ENSG00000011422,ENSG00000105419,ENSG00000105655,ENSG00000105989,ENSG00000106483,ENSG00000106511,ENSG00000106605,ENSG00000106772,ENSG00000107731,ENSG00000003249,ENSG00000111885,ENSG00000111962,ENSG00000112182…
TF	Factor: Kaiso; motif: GCMGGGRGCRGS	TF:M03876	13971	20045	false,false	0.0448486	0.0448486	146	124	1	1	229	160	RIMS2,DDX10,CA8,RPP25,ERFE,CPNE7,CDH5,ZNF467,KCNIP1,UBA7,TBXA2R,COL18A1,GAS6,BEGAIN,BCOR,RIPK4,LHFPL6,SCN5A,OAF,CSF1,PDE4B,PRR16,FMNL1,GALNT17,NR2F2,SHC4,C11orf87,ADAMTSL5,SOWAHB,NAP1L2,COL5A3,GCNT1,FSIP2,IL1RAP,C1QTNF3,CACNA1H,GAL3ST4,DACT3,PDGFA,ADAMTSL2,SIRPA,SH3BGRL2,ITGBL1,INPP5F,TOX,SFMBT2,L1CAM,PLPP4,MAFB,GPRIN2,HSPA1A,NALF1,MICB,C6orf15,ATP10A,TRIM71,COLQ,WNT11,LBH,TENM3,EBF2,TINCR,ERCC6,…	ENSG00000176406,ENSG00000178105,ENSG00000178538,ENSG00000178718,ENSG00000178752,ENSG00000178773,ENSG00000179776,ENSG00000181444,ENSG00000182132,ENSG00000182179,ENSG00000006638,ENSG00000182871,ENSG00000183087,ENSG00000183092,ENSG00000183337,ENSG00000183421,ENSG00000183722,ENSG00000183873,ENSG00000184232,ENSG00000184371,ENSG00000184588,ENSG00000184838,ENSG00000184922,ENSG00000185274,ENSG00000185551…
TF	Factor: TFAP2A; motif: NGCCCYNNGGGCN	TF:M04148	10275	20045	false,false	0.0493611	0.0493611	146	100	1	1	229	110	LHX1,HNF1B,TFAP2C,None,TMEM40,COMT,IL11,HMOX1,PDGFB,GALNT16,NKAIN4,MYLK2,JAG1,MYOM1,DBNDD1,MXRA5,HAS3,METRN,SALL1,MEIS3,ISYNA1,WNT2,SFRP4,MEOX2,UNC5B,EBF3,CYTH1,CPE,MAN1A1,UST,ULBP1,BACH2,PERP,ADGRG6,SLC29A1,RASGRF2,NPR3,DPYSL3,ADAM23,GALNT3,QPCT,DLX2,PRRX1,KIF21B,MOB3B,PLAU,PTGIS,TLL1,AIF1L,PTPRB,KRT17,FOXP2,ZIC2,EPHA3,DSG2,STARD8,LAMA5,ARHGEF16,FAM184B,SLC6A6,KHDRBS3,REEP2,NES,EMP1,KRT7,PKIB,CY…	ENSG00000273706,ENSG00000275410,ENSG00000087510,ENSG00000286190,ENSG00000088726,ENSG00000093010,ENSG00000095752,ENSG00000100292,ENSG00000100311,ENSG00000100626,ENSG00000101198,ENSG00000101306,ENSG00000101384,ENSG00000101605,ENSG00000003249,ENSG00000101825,ENSG00000103044,ENSG00000103260,ENSG00000103449,ENSG00000105419,ENSG00000105655,ENSG00000105989,ENSG00000106483,ENSG00000106511,ENSG00000107731…
HPA	cartilage; chondrocytes[â‰¥Medium]	HPA:0070112	9	11019	false,false	1	1	-1	-1	0.000487994	0.000487994	125	4	MGP,MMP13,COL2A1,ACAN	ENSG00000111341,ENSG00000137745,ENSG00000139219,ENSG00000157766
HPA	cartilage; chondrocytes[â‰¥Low]	HPA:0070111	9	11019	false,false	1	1	-1	-1	0.000487994	0.000487994	125	4	MGP,MMP13,COL2A1,ACAN	ENSG00000111341,ENSG00000137745,ENSG00000139219,ENSG00000157766
HPA	cartilage	HPA:0070000	9	11019	false,false	1	1	-1	-1	0.000487994	0.000487994	125	4	MGP,MMP13,COL2A1,ACAN	ENSG00000111341,ENSG00000137745,ENSG00000139219,ENSG00000157766
HPA	cartilage; chondrocytes[High]	HPA:0070113	6	11019	false,false	1	1	-1	-1	0.00712906	0.00712906	125	3	MGP,MMP13,ACAN	ENSG00000111341,ENSG00000137745,ENSG00000157766
HPA	rectum; endothelial cells[â‰¥Low]	HPA:0400201	254	11019	false,false	0.0175475	0.0175475	96	10	1	1	125	7	AIF1L,LAMA5,KHDRBS3,DSG2,NHERF2,GALNT6,PLPP1,NFIA,COL18A1,L1CAM,AQP1,PALMD,HAS3,CORO2B,ISYNA1,CPE,PLAU	ENSG00000126878,ENSG00000130702,ENSG00000131773,ENSG00000046604,ENSG00000065054,ENSG00000139629,ENSG00000067113,ENSG00000162599,ENSG00000182871,ENSG00000198910,ENSG00000240583,ENSG00000099260,ENSG00000103044,ENSG00000103647,ENSG00000105655,ENSG00000109472,ENSG00000122861
HPA	cerebellum; synaptic glomeruli - core[High]	HPA:0091063	125	11019	false,false	0.0263801	0.0263801	96	7	1	1	125	1	SEZ6L2,SIRPA,NALF1,PDGFB,CPE,DNAJC6,SCN2A,BDH1	ENSG00000174938,ENSG00000198053,ENSG00000204442,ENSG00000100311,ENSG00000109472,ENSG00000116675,ENSG00000136531,ENSG00000161267
HPA	cerebellum; synaptic glomeruli - core[â‰¥Medium]	HPA:0091062	228	11019	false,false	0.0403495	0.0403495	96	9	1	1	125	1	SCN2A,BDH1,PHKA1,SEZ6L2,SIRPA,NALF1,PDGFB,CPE,GALNT3,DNAJC6	ENSG00000136531,ENSG00000161267,ENSG00000067177,ENSG00000174938,ENSG00000198053,ENSG00000204442,ENSG00000100311,ENSG00000109472,ENSG00000115339,ENSG00000116675
HPA	kidney; collecting ducts[â‰¥Medium]	HPA:0271122	463	11019	false,false	0.0448058	0.0448058	96	13	1	1	125	5	PLAU,AIF1L,DSG2,SLC6A6,KHDRBS3,KRT7,TFAP2A,NFIC,DCDC2,CDH3,KCNJ15,BDH1,DACT1,TOX,L1CAM,HNF1B,BAIAP2L1,COMT	ENSG00000122861,ENSG00000126878,ENSG00000046604,ENSG00000131389,ENSG00000131773,ENSG00000135480,ENSG00000137203,ENSG00000141905,ENSG00000146038,ENSG00000062038,ENSG00000157551,ENSG00000161267,ENSG00000165617,ENSG00000198846,ENSG00000198910,ENSG00000275410,ENSG00000006453,ENSG00000093010
HPA	kidney; collecting ducts[â‰¥Low]	HPA:0271121	598	11019	false,false	0.0478179	0.0478179	96	15	1	1	125	6	BAIAP2L1,BACH2,PLAU,AIF1L,SLC6A6,KHDRBS3,DSG2,KRT7,TFAP2A,GALNT6,NFIC,DCDC2,KCNJ15,CDH3,BDH1,DACT1,TOX,L1CAM,HNF1B,SLC4A4,COMT	ENSG00000006453,ENSG00000112182,ENSG00000122861,ENSG00000126878,ENSG00000131389,ENSG00000131773,ENSG00000046604,ENSG00000135480,ENSG00000137203,ENSG00000139629,ENSG00000141905,ENSG00000146038,ENSG00000157551,ENSG00000062038,ENSG00000161267,ENSG00000165617,ENSG00000198846,ENSG00000198910,ENSG00000275410,ENSG00000080493,ENSG00000093010
CORUM	PlexinC1-SEMA7A complex	CORUM:5660	2	3383	false,false	1	1	-1	-1	0.0497621	0.0497621	40	2	PLXNC1,SEMA7A	ENSG00000136040,ENSG00000138623
CORUM	PLAUR-PLAU complex	CORUM:7112	2	3383	false,false	1	1	-1	-1	0.0497621	0.0497621	40	2	PLAUR,PLAU	ENSG00000011422,ENSG00000122861
CORUM	IGF2R-PLAUR-PLAU complex	CORUM:7109	2	3383	false,false	1	1	-1	-1	0.0497621	0.0497621	40	2	PLAUR,PLAU	ENSG00000011422,ENSG00000122861
HP	Abnormal ureter morphology	HP:0025633	154	4958	false,false	0.0175867	0.0175867	48	9	1	1	-1	-1	COL18A1,BCOR,RIPK4,ERCC6,LHX1,HNF1B,SCN2A,PIEZO2,ACTG2	ENSG00000182871,ENSG00000183337,ENSG00000183421,ENSG00000225830,ENSG00000273706,ENSG00000275410,ENSG00000136531,ENSG00000154864,ENSG00000163017
HP	Abnormal thorax morphology	HP:0000765	899	4958	false,false	1	1	48	9	0.021682	0.021682	70	28	COMT,CDC6,JAG1,SALL1,EYA1,SFRP4,MGP,ADGRG6,NPR3,LIFR,TGFB3,COL10A1,ZIC2,H19,LAMA5,RIN2,MMP13,COL2A1,MEGF10,FLI1,PIEZO2,ACAN,PDPN,ACTG2,COL6A3,DACT1,IGF2,DES,BCOR,RIPK4,MFAP5,ADAMTSL2,DMD,COLQ,HNF1B,NEFL,NFIX	ENSG00000093010,ENSG00000094804,ENSG00000101384,ENSG00000103449,ENSG00000104313,ENSG00000106483,ENSG00000111341,ENSG00000112414,ENSG00000113389,ENSG00000113594,ENSG00000119699,ENSG00000123500,ENSG00000043355,ENSG00000130600,ENSG00000130702,ENSG00000132669,ENSG00000137745,ENSG00000139219,ENSG00000145794,ENSG00000151702,ENSG00000154864,ENSG00000157766,ENSG00000162493,ENSG00000163017,ENSG00000163359…
HP	Opacification of the corneal stroma	HP:0007759	94	4958	false,false	0.0381509	0.0381509	48	7	1	1	70	2	SLC4A4,JAG1,LIFR,NDP,APOE,PCSK9,COL18A1,RIPK4,ERCC6	ENSG00000080493,ENSG00000101384,ENSG00000113594,ENSG00000124479,ENSG00000130203,ENSG00000169174,ENSG00000182871,ENSG00000183421,ENSG00000225830
