# Supplementary material for: 3D Vessels-on-Chip using isogenic hiPSC-derived VSMCs reveal NOTCH3-driven alterations in brain small vessel disease
Source: Stem Cell Reports. 2026 Mar 26;21(4):102863. doi: 10.1016/j.stemcr.2026.102863 (PMC13083807; doi:10.1016/j.stemcr.2026.102863)
Supplement: Table S2. CADASIL patient information [file mmc3.xlsx]

## Sheet: Sheet1
Patient	Protein alteration	Sex	Age at time of death*
1	p.(Arg153Cys)	M	60-65
2	p.(Arg153Cys)	F	55-60
3	p.(Arg153Cys)	F	55-60
4	p.(Arg153Cys)	F	55-60
5	p.(Cys446Phe)	M	65-70
6	p.(Arg153Cys)	M	65-70
7	p.(Arg578Cys)	F	80-85
8	p.(Arg141Cys)	F	55-60
9	p.(Arg449Cys)	F	60-65
10	p.(Arg578Cys)	M	70-75
11	p.(Cys1015Arg)	F	80-85
12	p.(Arg578Cys)	M	60-65
* all patients died due to end-stage CADASIL
